# Supplementary material for: Study on the influencing factors of rural residents’ willingness to classify domestic waste in the context of acquaintance society: An example from Jiangsu Province in Chin
Source: PLoS One. 2024 May 9;19(5):e0303167. doi: 10.1371/journal.pone.0303167 (PMC11081223; doi:10.1371/journal.pone.0303167)
Supplement: S1 Data — (XLS) [file pone.0303167.s001.xls]

## Sheet: Revised data
No.	resident	gender	age	education	health	income source	population	income	party	GC1	GC2	GC3	GC4	GK1	GK2	GK3	GS1	GS2	equipment	sorting	PE1	PE2	PE3	BC1	BC2	BC3	EI1	EI2	EI3	EI4	FC1	FC2	FC3	FC4	FC5	LI1	LI2	LI3	LI4	LI5	LI6	GW1	GW2	GW3	GW4
1	1	1	24	3	2	3	3	1	2	5	5	5	5	5	5	5	5	5	1	2	2	3	3	5	5	5	5	5	5	5	5	5	5	5	5	5	5	5	5	5	5	5	5	5	5	6530
2	1	1	24	3	2	3	3	1	2	3	3	3	3	3	3	3	3	3	2	2	1	5	2	5	5	5	5	5	5	5	3	3	3	3	3	3	3	3	3	3	3	5	5	5	5	6530
3	1	1	30	3	2	2	4	1	2	5	5	5	5	5	5	5	5	5	1	1	3	4	3	4	4	4	4	4	4	4	5	5	5	5	5	5	5	5	5	5	5	4	4	4	4	6530
4	1	1	50	2	1	1	4	1	2	5	5	5	5	5	3	5	3	5	1	1	5	5	5	5	5	4	4	5	4	5	2	2	4	2	4	4	4	5	5	5	3	4	5	4	4	6530
5	1	2	49	2	1	2	4	1	1	5	5	5	5	5	3	3	3	5	1	1	3	3	3	5	5	5	5	5	5	3	4	3	3	3	3	3	4	4	4	4	4	5	5	5	3	6530
6	1	2	27	3	1	3	4	1	2	5	5	5	5	5	5	5	5	5	1	1	3	3	3	5	5	5	5	5	5	5	3	3	3	3	3	4	4	4	4	4	4	4	5	3	3	6530
7	1	1	18	3	1	3	5	1	1	4	4	4	4	4	4	4	4	4	1	1	3	4	3	4	4	4	4	4	4	4	4	4	4	4	4	4	4	4	4	4	4	4	4	4	4	3397
8	2	1	25	3	2	1	5	1	2	1	1	1	1	1	3	2	2	3	2	2	2	4	3	1	1	1	1	1	1	1	1	3	1	1	2	2	2	2	2	3	2	1	2	2	2	(空)
9	1	1	24	2	2	2	4	1	2	3	3	3	3	4	4	4	4	4	1	1	2	3	3	3	3	3	3	3	3	3	4	3	3	3	3	3	3	3	3	3	3	3	3	3	3	(空)
10	1	2	23	2	2	2	5	1	1	5	5	3	2	2	1	1	1	4	1	2	3	3	3	5	5	3	2	5	5	5	4	1	4	4	4	5	5	3	3	3	3	3	3	3	3	4677
11	2	2	25	3	2	3	4	2	1	4	4	5	4	4	2	2	2	4	2	2	1	4	2	4	5	4	4	5	5	4	3	2	4	4	4	3	5	4	3	3	4	5	5	4	4	(空)
12	1	1	26	3	2	3	4	1	2	5	5	5	5	5	4	5	4	5	1	1	4	4	4	5	5	5	5	5	5	5	4	3	4	4	4	4	4	4	3	3	3	5	5	5	5	(空)
13	1	2	28	3	2	1	4	2	2	5	5	5	5	5	4	4	4	4	2	2	2	4	2	4	4	3	3	4	4	3	3	3	3	3	3	3	3	3	3	3	3	4	4	3	3	(空)
14	2	1	50	2	1	2	4	2	2	5	5	5	4	3	2	2	1	2	2	2	2	3	3	4	4	2	4	5	5	3	4	1	4	3	4	4	4	3	2	3	4	4	4	3	3	6118
15	1	1	23	3	2	2	4	2	2	3	3	3	3	3	3	3	3	3	1	2	1	4	3	3	3	3	3	3	4	3	3	3	3	3	3	3	3	3	3	3	3	3	3	3	3	3649
16	1	1	46	2	2	2	4	2	2	5	5	5	5	3	5	5	5	5	1	2	3	5	2	5	5	5	5	5	5	5	5	3	3	3	3	5	5	5	5	5	5	5	5	5	5	(空)
17	1	2	50	1	2	1	4	2	2	5	5	5	5	5	5	5	5	5	2	2	1	3	3	3	3	3	3	3	3	3	3	3	3	3	3	3	3	3	3	3	3	3	3	3	3	6062
18	1	2	49	1	2	1	4	2	2	3	3	3	3	3	3	3	3	3	2	2	1	3	4	3	3	3	3	3	3	3	3	3	3	3	3	3	3	3	3	3	3	3	3	3	3	6062
19	1	1	21	3	2	2	4	2	2	3	3	3	3	3	3	3	3	3	2	2	1	3	3	3	3	3	3	3	3	3	3	3	3	3	3	3	3	3	3	3	3	3	3	3	3	2771
20	1	1	48	2	2	1	3	1	1	5	5	5	5	5	5	5	5	5	2	2	2	5	3	5	5	5	5	5	5	5	5	5	5	5	5	5	5	5	5	5	5	5	5	5	5	1234
21	1	1	33	2	2	2	8	1	2	1	1	1	1	3	3	3	3	4	1	2	2	1	2	5	5	1	5	4	5	5	2	3	2	1	1	5	3	1	1	1	1	5	5	1	1	(空)
22	1	1	20	3	2	3	5	2	2	5	5	5	5	3	3	3	3	4	1	1	3	3	3	4	4	4	4	4	4	4	4	4	5	4	4	4	3	2	1	2	3	3	3	1	1	3212
23	1	1	49	2	2	3	5	2	2	3	3	5	5	3	3	4	1	3	2	2	1	3	1	4	3	1	3	4	5	5	5	3	4	4	4	3	4	4	4	4	3	2	3	3	2	7793
24	1	2	52	1	1	2	5	2	1	4	5	5	4	3	4	2	4	5	2	2	1	4	2	4	4	4	3	4	5	4	3	3	4	3	4	4	5	4	4	3	3	3	4	3	2	(空)
25	1	1	21	3	2	3	3	1	1	5	5	5	5	5	5	5	5	5	1	1	3	4	3	5	5	5	5	5	5	5	5	5	5	5	5	5	5	5	5	5	5	5	5	5	5	1719
26	1	1	20	3	2	3	4	2	2	5	5	5	5	5	5	5	5	5	1	1	3	1	3	5	5	3	3	5	5	5	5	3	4	4	4	4	4	4	4	4	4	4	4	4	4	(空)
27	1	2	45	2	2	3	4	2	1	5	5	5	5	5	5	5	5	5	1	1	5	5	5	5	5	2	1	5	5	5	2	5	5	5	5	5	5	5	5	5	5	5	5	5	5	13851242228
28	1	2	21	3	2	3	4	1	2	4	4	5	5	2	1	2	2	4	2	2	2	5	3	2	4	4	3	4	4	4	2	2	4	4	4	1	4	2	1	3	4	4	4	5	2	(空)
29	1	1	22	3	2	3	6	1	1	5	5	4	4	1	1	2	2	1	2	2	2	4	4	2	2	1	1	2	2	1	2	2	1	2	2	1	1	1	2	3	2	4	4	5	2	(空)
30	1	1	19	2	2	3	2	3	1	5	5	5	5	5	5	5	5	5	1	1	5	5	5	5	5	5	5	5	5	5	5	5	5	5	5	5	5	5	5	5	5	5	5	5	5	(空)
31	1	2	24	3	1	3	3	1	1	5	5	5	5	5	5	5	5	5	2	2	2	2	2	5	5	5	5	5	5	5	5	5	5	5	5	5	5	5	5	5	5	5	5	5	5	9816
32	1	1	19	2	2	3	2	3	1	5	5	5	5	5	5	5	5	5	1	1	5	5	5	5	5	5	5	5	5	5	5	5	5	5	5	5	5	5	5	5	5	5	5	5	5	(空)
33	1	2	50	2	2	1	4	1	1	5	5	5	5	5	5	5	5	5	2	2	2	5	2	5	5	5	5	5	5	5	5	5	5	5	5	5	5	5	5	5	5	5	5	5	5	2956
34	1	1	20	2	2	3	4	1	1	5	5	5	5	5	5	5	5	5	1	1	2	3	3	5	5	5	5	5	5	5	5	5	5	5	5	4	4	4	4	4	4	4	4	4	4	(空)
35	1	1	20	2	2	3	4	1	1	4	4	4	4	4	4	4	4	4	1	1	3	3	3	4	4	3	3	4	3	4	4	2	3	4	4	4	5	5	3	5	3	4	3	5	5	(空)
36	1	1	19	2	2	3	2	3	1	5	5	5	5	5	5	5	5	5	1	1	5	5	5	5	5	5	5	5	5	5	5	5	5	5	5	5	5	5	5	5	5	5	5	5	5	(空)
37	1	1	19	3	2	3	2	3	1	5	5	5	5	5	5	5	5	5	1	1	5	5	5	5	5	5	5	5	5	5	5	5	5	5	5	5	5	5	5	5	5	5	5	5	5	(空)
38	1	1	21	3	2	2	4	2	2	5	5	5	5	5	5	5	5	5	1	1	3	3	4	5	5	5	5	5	5	5	5	5	5	5	5	5	5	5	5	5	5	5	5	5	5	8700
39	1	1	31	2	2	2	4	2	2	5	5	1	5	1	1	1	1	1	2	2	1	1	1	1	1	1	1	1	1	1	1	1	1	1	1	1	1	1	1	1	1	1	1	1	1	(空)
40	1	1	19	1	2	3	6	1	2	1	1	1	1	1	1	1	1	1	2	2	1	1	1	1	1	1	1	1	1	1	1	1	1	1	1	1	1	1	1	1	1	1	1	1	1	4528
41	1	2	31	2	1	3	5	1	2	5	5	5	5	5	5	5	4	5	1	1	4	5	4	5	5	5	3	5	5	4	4	1	4	4	5	5	5	5	5	5	5	5	5	5	1	15722473579
42	1	2	30	3	2	2	4	2	2	5	5	5	5	5	5	5	5	5	1	1	3	3	3	5	5	5	5	5	5	5	5	5	5	5	5	5	5	5	5	5	5	5	5	5	5	4528
43	1	2	18	2	2	3	5	2	1	5	5	4	5	5	4	5	4	4	1	1	4	4	5	5	5	4	3	4	4	4	4	4	3	3	3	4	4	3	4	3	3	5	5	5	5	(空)
44	1	2	26	2	2	3	8	1	2	4	4	4	4	3	3	3	3	3	1	1	3	3	3	3	3	3	3	3	3	3	3	3	3	3	3	3	3	3	3	3	3	3	3	3	3	2260
45	1	2	26	2	1	2	6	1	2	3	3	3	3	3	3	3	3	3	1	1	3	3	3	3	3	3	3	3	3	3	3	3	3	3	3	3	3	3	3	3	3	3	3	3	3	2260
46	1	2	31	2	1	3	4	1	2	5	5	5	5	5	5	5	4	5	1	1	3	4	4	5	5	5	5	5	5	3	5	3	5	4	5	5	5	5	5	5	5	5	5	5	1	15722473579
47	1	2	26	2	2	3	4	1	1	5	5	5	5	5	5	5	5	5	2	2	2	2	3	5	5	5	5	5	5	5	5	5	5	5	5	5	5	5	5	5	5	5	5	5	5	7312
48	1	2	30	2	2	3	5	1	1	5	5	5	5	5	5	5	5	5	2	2	2	4	2	5	5	5	5	5	5	5	5	5	5	5	5	5	5	5	5	5	5	5	5	5	5	7200
49	1	2	30	2	2	3	9	1	2	4	4	4	4	3	3	3	3	3	1	1	1	3	2	3	3	2	2	2	2	3	2	3	3	3	3	3	3	3	3	4	3	3	3	3	3	(空)
50	1	1	29	2	2	2	5	1	1	5	5	5	5	5	5	5	5	5	2	2	3	4	2	5	5	5	5	5	5	5	5	5	5	5	5	5	5	5	5	5	5	5	5	5	5	4116
51	1	2	21	3	2	3	4	1	1	5	5	5	4	3	3	3	3	4	2	2	2	4	3	3	4	3	5	4	4	4	3	3	4	3	3	4	4	4	4	4	4	4	4	4	4	(空)
52	1	2	21	3	2	3	4	1	1	4	4	4	4	4	4	4	4	4	2	2	3	4	3	4	4	4	4	4	4	4	4	4	4	4	4	4	4	4	4	4	4	4	4	4	4	(空)
53	1	1	23	2	1	2	2	1	2	4	4	4	4	3	2	2	2	4	2	2	2	4	3	4	4	4	3	3	3	3	3	1	4	3	2	3	4	2	2	2	3	3	4	2	3	6697
54	1	1	33	2	2	2	4	2	1	4	4	4	4	4	4	4	4	4	1	1	3	4	4	4	4	2	2	2	2	2	2	4	3	3	4	3	4	4	4	4	4	4	4	4	2	4088
55	1	1	31	1	2	1	4	1	2	1	1	1	1	1	1	1	1	1	2	2	1	1	1	1	1	1	1	1	1	1	1	1	1	1	1	1	1	1	1	1	1	1	1	1	1	18751252980
56	1	2	31	2	1	3	4	1	2	5	5	5	5	4	4	4	4	5	1	1	3	3	3	5	5	3	3	5	5	2	5	2	5	4	5	5	5	3	5	5	4	5	5	5	1	15722473579
57	1	1	29	2	2	2	4	1	2	5	5	5	5	5	4	3	3	5	2	2	1	5	2	5	5	3	4	3	3	3	3	3	3	3	3	4	4	4	4	4	5	4	5	3	3	(空)
58	1	1	31	2	1	2	4	1	2	5	5	5	5	4	4	4	4	4	1	1	3	3	3	4	4	3	4	5	5	3	5	5	5	5	5	5	4	4	4	4	4	4	4	4	1	18121602920
59	1	2	18	3	2	3	5	1	2	5	5	5	5	5	5	5	5	5	1	2	3	5	3	5	5	5	5	5	5	5	4	4	5	5	5	5	5	5	5	5	5	5	5	5	5	3526
60	1	1	26	3	1	2	3	2	2	5	5	5	5	5	5	5	3	5	2	2	1	4	3	5	5	3	3	3	3	3	3	3	3	3	3	3	3	4	3	3	3	3	4	3	3	5908
61	1	2	21	3	2	3	5	1	2	5	5	5	5	5	4	3	3	4	2	2	2	4	3	4	4	4	3	4	4	5	3	3	3	2	3	3	4	4	4	4	3	5	5	4	4	3526
62	1	2	18	3	2	3	6	1	2	5	5	5	5	5	5	2	3	4	2	2	2	4	2	5	5	3	4	4	4	4	3	1	3	3	3	5	5	5	3	4	4	3	4	3	3	3526
63	1	2	21	3	2	3	5	1	2	5	5	5	5	5	5	4	4	5	2	2	2	5	3	5	5	4	4	4	4	4	4	3	3	2	4	4	4	4	4	4	3	5	5	5	4	3526
64	1	1	26	3	1	2	2	2	2	4	4	4	4	4	4	4	4	4	2	2	1	4	3	4	4	4	4	4	4	4	3	3	3	3	3	3	3	3	3	3	3	4	4	4	4	3526
65	2	2	19	3	2	3	5	2	2	5	5	5	5	5	3	3	2	2	1	2	1	4	2	5	5	5	5	5	5	5	3	1	5	5	5	5	5	5	5	4	3	5	5	5	5	3526
66	1	2	18	3	2	3	6	1	2	5	5	5	5	3	3	3	3	4	2	2	2	4	2	5	5	4	4	3	3	3	4	2	4	3	3	5	5	4	3	4	5	3	4	3	4	3526
67	2	1	20	3	2	3	3	3	2	4	4	4	4	4	4	4	4	4	2	1	2	4	3	4	4	4	4	4	4	4	4	4	4	4	4	4	4	4	4	4	4	4	4	4	4	(空)
68	2	1	19	3	2	3	5	2	2	5	5	5	5	5	3	3	3	3	2	2	1	5	2	5	5	3	3	4	4	5	3	3	5	3	5	3	5	3	2	5	5	5	5	4	4	3526
69	2	2	26	3	2	3	5	1	1	5	5	5	5	4	4	4	4	5	2	2	2	5	2	5	5	3	2	5	5	4	3	3	4	3	3	4	4	4	1	3	3	5	5	5	4	6530
70	1	1	27	3	2	2	1	1	2	5	5	5	5	5	5	5	5	5	1	1	3	3	3	5	5	5	5	5	5	5	5	5	5	5	5	5	5	5	5	5	5	5	5	5	5	(空)
71	1	2	26	3	1	3	4	1	2	5	5	5	5	4	4	4	4	5	1	2	1	5	2	5	5	5	5	5	5	3	3	3	3	3	3	3	3	3	3	3	3	3	4	2	3	6530
72	1	1	20	2	1	2	4	2	2	3	3	3	3	3	3	3	3	3	1	1	3	3	3	3	3	3	3	3	3	3	3	3	3	3	3	3	3	3	3	3	3	3	3	3	3	6530
73	1	1	21	2	2	2	4	1	2	3	3	3	3	3	3	3	3	3	1	1	3	3	3	3	3	3	3	3	3	3	3	3	3	3	3	3	3	3	3	3	3	3	3	3	3	6830
74	1	2	33	2	2	2	4	2	2	5	5	5	5	5	5	5	5	5	1	2	5	5	5	5	5	5	5	5	5	3	5	5	5	5	5	3	5	5	5	5	5	5	5	5	5	6530
75	1	2	19	2	2	3	7	1	2	4	4	5	5	3	3	3	4	4	1	1	3	4	4	4	4	4	4	5	5	5	4	3	3	4	4	3	4	4	4	4	5	4	4	4	4	9776
76	1	1	19	2	2	3	5	1	2	3	3	3	3	3	2	3	3	3	2	2	3	4	4	3	3	3	3	3	3	3	3	3	3	3	3	3	3	3	3	3	3	3	3	3	3	0945
77	1	2	19	2	2	3	7	1	1	4	4	4	4	4	4	4	4	4	1	1	4	4	4	4	4	4	4	4	4	4	4	4	4	4	4	4	4	4	4	4	4	4	4	4	4	9776
78	1	2	23	3	2	2	3	1	2	5	5	5	5	5	5	5	5	5	1	2	2	5	3	5	5	5	5	5	5	5	5	5	5	5	5	5	5	5	5	5	5	5	5	5	5	(空)
79	1	2	19	2	2	3	5	1	2	5	5	5	5	5	5	5	5	5	2	2	2	5	3	5	5	4	3	5	5	5	5	5	5	5	5	5	5	5	5	5	5	5	5	5	5	(空)
80	1	2	23	3	2	2	3	1	2	5	5	5	5	5	5	5	5	5	1	1	3	3	3	5	5	5	5	5	5	5	5	5	5	5	5	5	5	5	5	5	5	5	5	5	5	6530
81	1	1	18	3	2	2	4	1	1	5	5	5	5	5	5	5	5	5	1	1	2	5	2	5	5	5	5	5	5	5	5	5	5	5	5	5	5	5	5	5	5	5	5	5	5	13151379186
82	1	2	19	2	2	3	5	2	2	5	5	5	5	5	5	5	5	5	2	2	2	3	3	5	5	5	5	5	5	5	5	5	5	5	5	5	5	5	5	5	5	5	5	5	5	(空)
83	1	2	19	2	1	3	6	1	2	5	5	5	5	5	5	5	5	5	1	1	4	5	4	5	5	5	5	5	5	5	3	3	3	3	3	4	4	4	4	4	4	5	5	5	5	(空)
84	1	2	19	2	2	3	6	1	2	5	5	5	5	5	5	5	3	4	1	1	3	5	5	5	5	5	1	5	5	5	2	1	1	1	1	5	5	1	3	5	3	5	5	5	4	5629
85	1	2	19	2	1	3	6	1	2	5	5	5	5	5	5	5	5	5	1	2	1	5	5	5	5	5	5	5	5	5	1	2	1	2	2	5	5	5	5	5	5	5	5	5	5	(空)
86	1	2	18	2	1	3	6	1	2	5	5	5	5	5	5	5	5	5	1	1	4	5	4	5	5	5	5	5	5	5	3	3	3	3	3	5	5	5	5	5	5	5	5	5	5	(空)
87	1	2	42	3	2	3	4	1	2	5	5	5	5	5	5	5	5	5	2	2	1	5	2	5	5	5	5	5	5	5	5	5	5	5	5	5	5	5	5	5	5	5	5	5	5	(空)
88	1	2	50	1	2	3	7	1	2	4	4	4	4	4	4	4	4	4	1	1	4	4	4	4	4	4	4	4	4	4	4	4	4	4	4	4	4	4	4	4	4	4	4	4	4	6304
89	1	2	42	3	2	3	4	1	2	5	5	5	5	5	5	5	5	5	2	2	4	4	1	5	5	5	5	5	5	5	5	5	5	5	5	5	5	5	5	5	5	5	5	5	5	(空)
90	1	2	19	2	2	3	6	1	2	5	5	5	5	5	5	5	5	5	1	1	4	5	3	5	5	5	5	5	5	5	5	5	5	5	5	5	5	5	5	5	5	5	5	5	5	(空)
91	2	2	50	1	2	3	7	1	2	4	4	4	4	4	4	4	4	4	1	1	4	4	4	4	4	4	4	4	4	4	4	4	4	4	4	4	4	4	4	4	4	4	4	4	4	6304
92	1	2	19	2	2	3	4	1	2	5	5	5	5	5	5	5	5	5	1	1	3	5	4	5	5	4	4	5	5	5	2	3	2	1	1	5	5	5	5	5	5	5	5	5	4	0729
93	1	2	19	2	2	3	6	1	2	5	5	5	5	5	5	5	5	5	1	1	4	4	4	5	5	5	5	5	5	5	5	5	5	5	5	5	5	5	5	5	5	5	5	5	5	15751356538
94	1	2	19	2	2	3	4	1	2	5	5	5	5	5	5	5	5	5	1	1	3	5	4	5	5	5	5	5	5	5	1	1	1	1	1	5	5	5	5	5	5	5	5	5	5	0729
95	1	1	19	2	2	3	4	2	2	5	5	5	5	5	5	5	5	5	1	1	2	4	3	5	5	5	5	5	5	5	5	5	5	5	5	5	5	5	5	5	5	5	5	5	5	7705
96	1	1	18	2	2	3	4	1	1	5	5	5	5	5	5	5	5	5	2	2	5	5	5	5	5	5	5	5	5	5	5	5	5	5	5	5	5	5	5	5	5	5	5	5	5	(空)
97	1	1	19	2	2	3	3	1	2	5	5	5	5	4	5	5	5	5	1	1	3	5	5	4	4	2	2	3	2	3	3	2	3	3	4	3	4	4	4	4	4	5	5	5	5	(空)
98	1	2	30	3	2	2	7	1	1	5	5	5	5	5	5	5	5	5	1	1	4	4	4	5	5	5	5	5	5	5	5	5	5	3	3	3	5	5	5	5	5	5	5	5	5	15961325505
99	1	2	19	2	2	3	5	1	2	3	4	3	4	4	3	3	3	4	1	1	2	4	2	4	4	4	4	4	4	4	4	4	4	4	4	3	3	3	3	3	4	4	4	3	3	(空)
100	1	1	33	3	2	2	3	2	2	5	5	5	5	5	5	5	5	5	2	2	1	5	2	5	5	1	5	5	5	3	5	5	5	5	5	5	5	5	5	5	5	5	5	5	5	6530
101	1	2	19	2	2	2	3	2	1	5	5	5	5	5	5	5	5	5	1	2	4	4	4	5	5	5	5	5	5	5	5	5	5	5	5	5	5	5	5	5	5	5	5	5	5	0423
102	1	1	19	2	2	3	5	1	2	4	4	5	5	3	3	3	3	3	1	2	2	3	3	4	4	3	2	4	4	3	2	2	3	3	3	3	3	3	2	3	3	3	4	3	3	9731
103	1	2	27	3	2	2	5	2	2	5	5	5	5	5	5	5	5	5	2	2	2	5	3	5	5	2	1	5	5	5	1	1	1	1	1	3	4	2	2	2	2	5	5	5	5	6530
104	1	1	18	2	2	3	3	1	2	5	5	5	5	4	4	4	4	4	2	2	3	3	4	4	4	4	4	4	4	4	3	2	3	4	3	3	3	4	3	4	3	3	4	3	3	7445
105	1	2	21	3	1	2	4	1	2	4	4	4	4	3	2	2	2	3	1	2	3	3	3	3	3	3	3	4	4	2	3	2	2	2	2	3	3	3	3	3	3	3	3	3	3	5589
106	1	2	19	2	1	3	6	1	2	5	4	4	5	3	3	3	3	3	1	1	3	3	4	4	3	3	2	2	2	4	3	2	3	3	3	3	4	4	4	4	3	4	4	4	3	(空)
107	1	1	19	2	2	3	8	1	2	5	5	5	5	5	5	5	5	5	1	1	4	5	5	5	5	5	5	5	5	5	5	5	5	5	5	5	5	5	5	5	5	5	5	5	5	1391
108	1	1	19	2	2	3	6	1	2	5	5	5	5	5	5	5	5	5	1	1	4	5	5	5	5	5	5	5	5	5	5	5	5	5	5	5	5	5	5	5	5	5	5	5	5	1391
109	1	1	19	2	2	3	5	2	2	5	5	4	5	5	5	4	3	4	1	1	3	4	4	4	4	3	3	4	4	3	3	3	3	3	3	3	3	3	4	3	3	3	3	3	3	(空)
110	1	1	43	2	1	3	4	1	2	5	5	5	5	5	5	5	5	5	2	2	1	3	1	5	5	5	5	5	5	5	5	5	5	5	5	5	5	5	5	5	5	5	5	5	5	(空)
111	1	1	43	2	1	3	4	1	2	5	5	5	5	5	5	5	5	5	2	2	1	3	3	5	5	5	5	5	5	5	5	5	5	5	5	5	5	5	5	5	5	5	5	5	5	(空)
112	1	2	26	3	2	3	5	1	2	4	4	4	4	4	3	3	3	3	2	2	3	4	3	3	4	4	3	4	4	4	4	3	3	3	3	3	4	4	4	4	3	3	3	3	3	(空)
113	1	1	30	3	2	2	4	2	2	5	5	5	5	5	5	5	5	5	1	2	3	5	3	5	5	5	5	5	5	5	4	5	5	5	3	5	5	5	5	5	5	3	5	5	5	3132
114	2	2	27	3	2	2	4	1	2	5	5	5	5	5	4	3	3	5	1	2	3	4	3	5	5	3	3	5	5	3	3	3	3	3	3	3	4	3	4	4	4	4	4	4	2	(空)
115	2	2	18	3	2	3	3	3	1	4	4	5	5	5	5	5	5	5	2	2	3	3	3	5	5	5	5	5	5	5	5	5	5	5	5	5	5	5	5	5	5	5	5	5	5	6530
116	1	2	26	3	2	3	5	1	2	4	4	4	4	3	3	3	3	3	1	2	3	3	3	3	4	4	3	4	4	4	4	3	3	3	3	3	3	3	4	4	3	3	3	3	3	6530
117	1	1	30	3	2	2	4	2	2	5	5	5	5	3	3	3	2	4	2	2	1	4	1	4	3	3	1	4	3	4	3	2	2	2	1	3	4	3	4	5	4	4	4	4	3	6530
118	1	2	26	3	2	3	5	1	2	4	4	4	4	3	3	3	3	3	1	2	3	3	3	3	4	4	3	4	4	4	4	3	3	3	3	3	3	3	4	4	3	3	3	3	3	(空)
119	1	2	26	3	1	3	5	1	2	4	4	4	4	4	4	4	4	4	1	2	3	3	3	4	4	4	4	4	4	4	4	4	4	4	4	4	4	4	4	4	4	4	4	4	4	(空)
120	1	2	23	2	2	3	5	1	2	4	4	4	4	4	4	4	4	4	1	2	3	3	3	4	4	4	4	4	4	4	4	4	4	4	4	4	4	4	4	4	4	4	4	4	4	6530
121	1	2	19	2	1	3	6	2	2	5	5	5	5	4	4	4	4	4	1	1	4	5	4	4	4	3	4	3	3	3	3	3	3	3	3	4	4	4	4	4	4	4	4	4	4	(空)
122	2	2	26	2	2	2	6	2	1	4	4	4	4	4	3	3	3	4	1	2	1	4	2	3	3	2	4	4	4	4	4	2	5	4	3	4	3	2	2	2	3	3	3	3	3	18251257156
123	1	1	20	3	2	3	4	2	1	4	4	4	5	3	2	1	1	3	2	2	1	4	2	4	4	5	3	4	4	3	3	2	4	3	4	3	4	3	4	2	4	4	5	3	2	(空)
124	1	1	21	3	2	3	4	2	1	5	5	5	5	4	4	4	4	4	1	1	2	5	3	5	5	5	5	5	5	5	5	3	5	5	5	5	5	5	5	5	5	5	5	5	5	4918
125	1	1	20	3	2	1	5	1	1	4	4	4	4	3	3	4	2	2	1	1	2	3	2	4	4	4	3	4	4	4	3	3	3	3	3	3	4	3	3	3	3	2	2	2	2	3397
126	1	1	52	2	2	1	5	1	1	3	3	3	3	3	4	3	4	3	1	1	2	3	2	4	4	3	4	3	4	4	3	4	3	4	3	3	3	4	4	4	4	2	2	2	2	3397
127	1	2	20	3	2	2	5	1	2	5	5	5	5	5	5	5	5	5	1	1	3	3	3	3	3	3	3	3	3	3	3	3	4	4	4	4	4	4	4	4	4	4	4	4	4	3397
128	2	1	21	3	2	3	4	3	2	5	5	5	5	5	5	5	5	5	1	1	3	4	3	5	5	5	5	5	5	5	5	5	5	5	5	5	5	5	5	5	5	5	5	5	5	(空)
129	1	1	50	3	2	2	4	2	1	4	4	4	4	5	5	5	5	5	2	2	2	4	2	4	4	4	4	4	4	4	4	4	4	4	4	3	4	3	3	3	3	3	3	3	3	15950778375
130	1	2	40	2	2	2	4	1	1	5	5	5	5	5	5	5	5	5	1	1	4	5	5	5	5	1	5	5	5	5	2	5	1	2	4	2	5	5	4	5	5	5	5	5	5	(空)
131	1	2	50	2	2	2	4	2	1	4	4	4	4	4	4	4	4	4	2	2	2	3	2	4	4	4	4	4	4	4	4	4	4	4	4	4	4	4	4	4	4	4	4	4	4	15251228388
132	2	2	19	3	2	3	3	2	1	5	5	5	5	3	3	4	3	3	2	2	1	2	3	5	5	5	5	5	5	5	5	5	3	3	3	5	5	5	5	5	5	5	5	5	5	3098
133	1	1	46	3	2	2	3	2	1	5	5	5	5	4	3	4	4	5	1	1	3	4	4	5	4	2	2	2	3	3	3	3	4	3	3	2	3	3	2	3	2	4	4	4	4	13305134373
134	1	2	20	3	2	3	3	1	1	4	4	4	4	4	4	4	4	4	1	1	3	3	3	4	4	4	4	4	4	4	4	4	4	4	4	4	4	4	4	4	4	4	4	4	4	(空)
135	1	2	45	3	2	2	6	2	2	5	5	5	5	5	5	5	4	5	1	1	3	5	3	5	5	2	2	4	4	4	3	3	5	5	3	5	5	4	4	4	5	5	5	5	5	3098
136	1	1	34	3	2	2	4	2	2	5	5	5	5	5	5	5	5	5	1	2	2	3	2	5	5	5	5	5	5	5	5	5	5	5	5	5	5	5	5	5	5	5	5	5	5	0398
137	1	2	32	3	2	3	4	1	2	3	4	4	4	4	3	3	3	3	2	2	2	4	2	4	4	4	4	4	4	4	4	4	4	4	4	3	3	3	3	3	3	3	3	3	3	3098
138	1	1	45	2	2	1	4	1	1	5	5	5	5	5	5	5	5	5	2	2	5	5	5	5	5	5	5	5	5	5	5	5	5	5	5	5	5	5	5	5	5	5	5	5	5	0068
139	1	2	51	2	2	2	1	1	1	4	4	5	5	5	3	4	3	5	2	2	2	4	2	5	4	3	3	3	3	4	3	3	3	3	4	1	5	4	5	4	5	4	4	3	3	3098
140	1	1	47	2	1	2	3	2	1	5	5	5	5	4	4	3	4	4	2	2	2	4	3	4	4	4	2	4	4	3	4	3	3	4	4	3	3	3	3	3	3	3	4	3	2	8149
141	1	2	38	2	1	3	5	1	2	5	5	5	5	5	5	5	5	5	1	1	4	5	5	5	5	5	5	5	5	5	5	5	5	5	5	5	5	5	5	5	5	5	5	5	5	3098
142	1	2	19	2	2	3	4	3	1	5	5	5	5	5	5	5	5	5	1	1	5	5	5	5	5	5	5	5	5	5	5	5	5	5	5	5	5	5	5	5	5	5	5	5	5	(空)
143	1	2	19	2	2	3	5	1	1	5	5	5	5	5	5	5	5	5	1	1	4	1	5	5	5	5	5	5	5	5	5	5	5	5	5	5	5	5	5	5	5	5	5	5	5	2920
144	1	2	36	2	1	3	5	1	2	5	5	5	5	5	5	5	5	5	2	2	2	4	3	5	5	5	5	5	5	5	3	3	3	3	3	5	5	5	5	5	5	5	5	5	5	(空)
145	1	2	35	3	2	2	4	2	1	5	5	5	5	5	5	5	5	5	1	2	3	4	3	5	5	3	1	5	5	2	3	1	5	3	3	3	5	3	4	5	4	3	5	3	3	3098
146	1	2	55	2	1	3	3	2	1	4	4	4	4	4	4	4	4	4	2	2	2	4	3	4	4	4	4	4	4	4	4	4	4	4	4	4	4	4	4	4	4	4	4	4	4	(空)
147	1	1	41	2	2	3	5	1	2	5	5	5	5	5	5	5	5	5	1	1	4	4	4	5	5	5	5	5	5	5	5	5	5	5	5	5	5	5	5	5	5	5	5	5	5	3098
148	1	1	37	2	2	2	5	1	2	5	5	5	5	5	4	3	5	5	1	2	3	4	3	5	5	5	5	5	5	5	5	3	4	4	3	3	3	3	3	5	3	5	5	5	5	3098
149	2	2	19	3	2	3	3	2	1	5	5	5	5	5	5	5	5	5	2	2	5	5	5	5	5	5	5	5	5	5	5	5	5	5	5	5	5	5	5	5	5	5	5	5	5	(空)
150	1	2	55	3	2	3	5	2	1	5	5	5	4	5	5	5	3	4	1	1	3	4	3	4	4	3	3	4	4	2	3	4	4	3	5	3	5	4	2	3	4	3	4	3	5	8326
151	1	2	19	3	2	3	5	1	2	1	1	1	1	3	3	3	3	3	1	1	2	5	3	1	1	1	1	1	1	1	3	3	3	3	3	3	3	3	3	3	3	3	3	3	3	3098
152	1	2	25	3	2	2	5	2	1	5	5	5	5	5	5	5	5	5	1	1	5	5	5	5	5	5	5	5	5	5	5	5	5	5	5	5	5	5	5	5	5	5	5	5	5	(空)
153	1	2	46	2	2	2	5	2	1	5	2	1	1	1	1	1	2	4	1	2	1	2	1	1	1	1	1	1	5	4	3	3	3	3	3	3	3	3	3	3	3	3	3	3	3	3098
154	1	2	45	3	1	3	3	2	1	4	4	5	4	4	2	1	1	5	2	2	1	5	1	5	5	4	2	4	4	4	4	2	3	4	4	4	4	4	4	4	4	5	5	5	3	3098
155	1	2	40	3	2	3	4	1	2	5	5	5	5	3	2	2	3	4	2	2	2	4	3	4	4	3	4	5	5	5	3	3	4	4	4	4	4	4	4	4	4	4	4	4	5	1209
156	2	2	39	2	2	2	5	1	2	4	4	4	4	4	5	4	4	4	1	1	3	3	3	3	4	4	5	4	4	5	4	4	4	5	5	4	3	4	4	4	4	4	3	4	3	1209
157	2	1	42	2	2	2	4	2	2	5	5	5	5	5	5	5	5	5	1	1	3	3	3	4	4	4	4	4	4	4	4	4	4	4	4	4	4	4	4	4	4	4	4	4	4	3908
158	2	2	19	3	2	3	4	1	2	5	5	5	5	5	5	5	5	5	2	2	1	4	5	5	5	5	5	5	5	5	5	5	5	5	5	5	5	5	5	5	5	5	5	5	5	3098
159	1	1	42	2	2	2	5	1	2	4	4	4	4	4	4	4	4	4	1	1	3	4	5	4	4	4	4	4	4	4	4	4	4	4	4	4	4	4	4	4	4	4	4	4	4	8165
160	1	2	43	3	2	2	3	2	1	5	5	5	5	5	4	4	4	4	1	1	3	3	3	4	4	1	1	4	4	5	4	1	2	1	4	1	2	5	5	5	2	3	4	5	4	3098
161	2	2	20	3	1	3	3	2	1	5	5	5	5	5	5	5	5	5	2	2	3	3	3	5	5	5	4	5	5	5	3	5	5	5	5	5	5	5	5	5	5	5	5	5	5	3098
162	1	2	20	3	2	2	6	1	2	3	3	3	3	3	3	3	3	3	1	1	3	3	3	4	4	4	4	4	4	4	4	4	4	4	4	4	4	4	4	4	4	4	4	4	4	1767
163	1	2	24	3	2	2	5	1	2	5	5	5	5	5	5	5	4	4	2	2	3	4	3	5	5	5	5	5	5	5	4	3	5	5	3	5	5	5	3	3	2	4	4	4	3	1767
164	1	1	18	3	2	3	7	2	1	5	5	5	5	5	5	5	5	5	2	2	1	5	1	1	5	5	1	5	5	5	3	1	3	5	3	3	3	4	2	3	3	5	5	5	5	1676
165	2	2	19	3	2	3	4	3	2	3	3	3	3	3	3	3	3	3	1	1	3	3	3	3	3	3	3	4	4	3	4	3	4	4	3	4	3	3	4	3	3	4	3	3	4	1767
166	1	2	19	3	2	3	5	1	2	5	5	5	5	5	3	3	3	5	1	1	4	4	4	5	5	5	5	5	5	5	5	5	5	5	5	5	5	5	5	5	5	5	5	5	5	1767
167	1	2	20	3	2	3	5	1	2	5	5	5	5	5	5	5	5	5	2	2	1	5	2	5	5	5	2	2	2	2	2	2	3	4	2	3	5	3	3	3	3	5	5	5	5	1767
168	1	2	19	3	2	3	4	1	1	5	5	5	5	5	5	5	5	5	1	1	5	5	5	5	5	5	5	5	5	5	5	5	5	5	5	5	5	5	5	5	5	5	5	5	5	1767
169	1	2	20	3	1	3	4	1	2	5	5	5	5	5	5	5	5	5	1	2	2	5	4	5	5	5	5	5	5	5	5	5	5	5	5	5	5	5	5	5	5	5	5	5	5	1767
170	2	1	20	3	2	3	3	2	1	1	1	1	1	1	1	1	1	1	1	1	2	5	3	5	5	5	5	5	5	5	5	5	5	5	5	5	5	5	5	5	5	5	5	5	5	1767
171	1	1	22	3	2	3	3	1	2	4	4	4	4	4	4	4	4	4	1	1	2	4	3	4	4	4	4	4	4	4	4	4	4	4	4	4	4	4	4	4	4	4	4	4	4	1767
172	1	2	18	3	2	3	4	1	2	5	5	5	5	5	5	5	5	5	1	1	3	3	4	5	5	5	5	5	5	5	5	5	5	5	5	5	5	5	5	5	5	5	5	5	5	1797
173	1	2	19	3	1	3	2	1	2	5	5	5	5	3	4	3	4	4	1	2	2	3	2	3	4	4	3	4	4	4	3	2	3	3	3	3	3	3	3	3	3	4	3	3	3	1767
174	1	1	19	3	2	3	4	2	2	1	1	1	1	5	5	5	5	5	1	2	2	3	2	5	5	5	5	5	5	5	5	5	5	5	5	5	5	5	5	5	5	5	5	5	5	1767
175	2	2	19	3	2	3	4	2	2	5	5	5	5	5	3	1	2	3	2	2	1	1	3	1	1	3	3	5	5	4	3	5	4	3	5	5	4	3	5	5	5	3	4	4	3	1767
176	1	1	26	3	2	2	5	2	2	5	3	4	5	5	4	3	4	3	2	2	1	3	3	4	4	4	3	3	3	3	3	3	3	3	3	3	5	3	3	3	3	3	3	3	3	1767
177	1	2	19	3	2	3	6	1	2	5	5	5	5	5	3	4	2	5	2	2	1	5	4	4	5	4	3	4	4	4	4	2	4	3	3	2	3	3	1	2	1	4	4	4	3	1767
178	1	2	18	3	2	3	5	2	2	5	5	5	5	3	3	2	1	4	1	2	2	3	4	5	5	5	3	5	5	3	5	3	3	4	4	2	3	3	3	3	3	3	3	2	1	1767
179	1	1	18	2	2	3	5	1	2	5	5	5	5	5	3	2	3	5	2	2	2	3	4	5	4	3	4	3	3	3	3	3	3	3	3	3	3	3	3	3	3	3	3	3	3	1767
180	1	2	19	2	2	3	6	1	2	5	5	5	5	5	5	5	5	5	1	1	3	3	3	5	5	5	5	5	5	5	5	5	5	5	5	5	5	5	5	5	5	5	5	5	5	8692
181	1	2	50	2	2	3	4	1	2	5	5	5	5	4	4	4	4	4	1	1	2	4	4	4	4	2	3	3	3	3	1	1	3	3	3	3	3	3	4	5	4	5	5	3	3	6392
182	1	2	20	3	1	2	4	3	1	2	2	1	5	3	1	5	3	1	2	2	5	2	1	4	5	3	2	3	5	4	1	1	5	4	1	4	2	3	2	2	1	4	1	5	5	17091425804
183	2	2	27	2	2	2	3	1	2	3	4	4	3	4	3	3	3	3	1	2	1	3	2	4	4	2	3	3	4	4	3	3	4	4	3	3	3	3	3	3	3	3	3	3	3	18251257156
184	2	1	24	3	2	2	3	1	2	1	1	1	1	1	1	1	1	1	1	1	4	1	4	1	1	1	1	1	1	1	3	3	3	3	3	3	3	3	3	3	3	3	3	3	3	(空)
185	1	2	25	3	2	2	5	2	2	5	5	5	5	5	4	3	3	5	2	2	3	4	4	5	5	5	4	5	5	5	4	3	4	3	3	3	3	3	3	3	3	5	5	3	3	(空)
186	2	2	24	3	2	2	4	1	2	5	5	5	5	4	3	3	3	4	2	2	2	4	2	5	5	5	5	5	5	5	4	3	3	3	3	4	5	4	4	4	4	4	4	4	1	(空)
187	2	2	25	3	1	2	3	1	2	5	5	5	5	5	4	3	3	3	2	2	1	3	2	4	4	4	4	5	5	3	4	3	3	3	3	4	3	3	3	4	3	3	3	3	3	(空)
188	1	2	18	3	2	2	4	2	1	5	5	5	5	4	4	4	4	4	1	2	3	3	3	4	4	4	4	4	4	4	4	4	4	3	4	4	5	4	5	4	5	5	5	4	2	(空)
189	1	1	26	3	1	2	3	2	2	5	5	5	5	5	5	5	3	3	1	2	2	4	3	4	4	3	4	3	4	3	3	3	4	4	4	3	4	3	3	3	3	4	3	4	4	1858
190	1	2	27	2	2	3	3	1	2	5	5	5	5	5	5	5	5	5	1	1	3	5	4	5	5	5	5	5	5	5	5	5	5	5	5	5	5	5	5	5	5	5	5	5	5	(空)
191	1	2	25	2	2	3	4	1	2	5	5	4	5	5	5	3	4	4	1	2	1	5	3	5	5	3	5	3	3	3	3	1	2	2	2	3	3	5	3	3	4	3	3	3	3	(空)
192	1	1	30	3	2	2	2	2	2	5	5	5	4	4	3	3	3	3	2	2	2	5	2	5	5	3	3	3	4	3	3	3	3	3	3	4	4	4	3	4	4	4	4	4	3	(空)
193	1	1	32	3	1	3	4	2	2	2	2	2	3	3	3	3	3	3	2	1	3	3	2	2	2	3	2	1	2	3	1	2	2	3	3	1	1	2	2	2	2	2	2	2	2	(空)
194	1	1	30	3	2	2	5	2	2	4	4	4	4	4	2	3	2	4	2	2	1	4	1	3	4	5	2	4	4	2	3	3	4	4	3	3	3	2	2	4	4	2	2	2	4	9143
195	1	1	52	2	2	2	4	2	2	5	5	5	5	5	4	5	5	5	2	2	3	5	5	5	5	3	3	3	5	5	5	5	5	5	5	4	5	3	4	4	5	5	5	5	5	(空)
196	1	1	37	2	2	2	4	2	2	4	4	4	4	4	4	4	4	4	2	2	1	3	3	4	4	4	1	4	4	3	4	3	3	3	3	3	3	3	3	3	3	3	3	3	3	(空)
197	1	2	30	3	2	2	6	2	1	4	4	4	4	4	3	3	3	4	2	2	1	4	1	4	4	4	2	3	4	3	3	3	3	4	2	4	3	3	4	4	3	4	4	3	3	(空)
198	1	2	52	1	1	2	4	1	2	5	5	4	5	4	4	4	4	4	2	2	3	4	4	4	4	4	4	4	5	5	4	3	1	4	5	4	4	4	4	2	4	4	5	5	5	(空)
199	1	2	55	2	2	2	4	2	2	5	5	5	5	5	4	4	4	4	1	1	1	5	3	5	5	3	4	4	5	5	4	3	5	3	3	3	3	4	5	5	3	3	3	2	4	(空)
200	1	1	42	2	2	2	4	2	1	2	2	3	3	3	3	3	3	2	2	2	1	3	2	3	3	3	3	3	4	2	2	2	2	2	2	3	3	3	3	3	3	3	3	3	3	(空)
201	1	2	44	2	2	2	3	1	2	5	5	5	5	5	5	5	5	5	1	1	3	5	2	5	5	5	5	5	5	5	5	5	5	5	5	5	5	5	5	2	5	5	5	5	5	(空)
202	1	2	28	3	2	2	4	2	1	5	5	5	5	5	5	5	5	5	2	2	1	5	3	5	5	5	5	5	5	5	5	5	5	5	5	5	5	5	5	5	5	5	5	5	5	(空)
203	1	1	35	3	2	2	5	2	1	5	5	5	5	5	5	5	5	5	2	2	1	5	2	5	5	5	5	5	5	5	5	5	5	5	5	5	5	3	3	3	3	5	5	5	5	(空)
204	1	2	27	3	1	3	2	2	2	5	5	5	5	5	5	5	5	5	1	2	3	5	3	5	5	5	5	5	5	5	5	5	5	5	5	5	5	5	5	5	5	5	5	5	5	(空)
205	1	2	45	1	2	1	1	1	2	5	5	5	5	5	5	5	5	5	1	1	4	5	5	5	5	5	5	5	5	5	1	1	5	1	1	5	5	5	5	5	5	5	5	5	5	(空)
206	1	2	33	2	2	3	4	2	2	5	5	5	5	5	4	4	3	4	1	2	2	5	5	5	5	3	4	5	5	4	4	3	4	4	4	4	5	5	5	4	4	4	4	4	3	(空)
207	1	2	35	3	2	2	4	2	2	5	5	5	5	5	3	3	3	5	1	2	2	5	3	4	5	3	3	5	5	5	3	3	3	3	3	3	3	3	3	3	3	5	5	5	5	2262
208	1	1	40	2	2	2	5	1	2	5	5	5	5	4	3	3	3	4	1	1	2	3	2	4	4	3	3	3	5	5	4	3	3	3	3	3	3	4	4	4	4	3	3	3	1	(空)
209	1	1	32	3	2	2	3	2	1	5	5	5	5	5	3	3	3	3	1	2	3	3	3	5	5	3	3	5	5	5	3	3	5	5	5	2	5	5	5	5	5	5	5	5	1	(空)
210	1	2	33	3	1	2	3	1	2	5	5	5	5	5	5	5	5	5	1	1	4	5	5	5	5	5	5	5	5	5	5	4	5	5	5	5	5	5	5	5	5	5	5	5	5	13174181485
211	1	2	34	3	2	3	4	1	2	5	4	3	5	5	3	3	3	3	2	2	3	3	3	2	5	1	4	3	4	3	4	3	4	3	3	4	5	3	3	3	3	4	4	3	3	18252600156
212	1	2	38	2	2	2	6	2	1	5	5	5	5	5	5	5	5	5	1	1	4	5	4	5	5	5	5	5	5	5	5	5	5	5	5	5	5	5	5	5	5	5	5	5	5	8137
213	1	2	45	2	2	2	5	3	1	4	4	5	5	5	4	3	4	5	2	2	2	5	3	4	4	3	4	3	3	4	4	3	4	3	4	4	3	5	5	5	5	5	5	5	5	(空)
214	1	2	46	2	2	3	2	1	2	5	5	5	5	5	5	5	5	5	1	1	3	4	2	5	5	4	1	5	5	5	5	5	1	5	5	3	5	5	5	5	5	5	5	5	5	(空)
215	1	2	39	2	2	3	4	3	2	1	1	1	1	1	1	1	1	1	1	1	3	1	3	5	5	5	5	5	5	5	5	5	5	5	5	3	3	3	3	3	3	4	4	4	4	(空)
216	1	2	29	2	2	2	8	2	2	5	5	5	5	5	5	3	3	4	1	2	2	5	3	5	5	2	2	5	5	5	4	2	2	2	2	3	3	4	4	4	4	5	5	4	3	(空)
217	1	2	42	3	2	2	4	2	1	5	5	5	5	5	3	3	3	4	2	2	2	4	3	5	5	2	3	4	5	4	5	5	5	5	5	2	5	3	3	3	5	5	5	5	5	(空)
218	1	1	35	2	2	3	7	2	2	5	5	5	5	5	5	5	5	5	2	2	2	5	3	5	5	5	5	5	5	5	5	5	5	5	5	5	5	5	5	5	5	5	5	5	5	(空)
219	1	2	33	2	2	1	4	1	2	3	5	5	5	5	5	5	5	5	1	1	5	5	5	5	5	5	5	5	5	5	5	5	5	5	5	5	5	5	5	5	5	5	5	5	5	9181
220	1	2	35	2	2	2	4	2	2	4	4	4	4	4	4	4	4	4	1	1	4	4	4	4	4	4	4	4	4	4	4	4	4	4	4	4	4	4	4	4	4	4	4	4	4	5229
221	1	1	45	3	2	2	3	2	2	1	1	1	1	1	2	3	2	2	1	2	2	1	2	1	1	2	3	1	1	1	2	2	1	1	1	2	1	1	2	1	1	1	1	1	2	(空)
222	1	1	39	2	2	2	6	2	2	1	1	1	1	4	4	4	4	4	1	1	3	3	5	5	4	3	1	1	2	4	4	3	4	5	5	5	2	5	5	5	5	3	5	5	1	4980
223	1	2	38	2	2	2	4	1	2	1	1	1	1	1	1	1	1	1	1	1	3	3	3	3	3	3	3	3	3	3	3	3	3	3	3	3	3	3	3	3	3	3	3	3	3	(空)
224	1	2	46	2	2	2	4	1	2	4	4	4	4	4	4	4	4	4	1	1	5	5	5	4	4	4	4	4	4	4	4	4	4	4	4	4	4	4	4	4	4	4	4	4	4	(空)
225	1	2	45	1	2	2	4	1	2	4	4	4	4	4	4	4	4	4	1	1	5	5	5	4	4	4	4	4	4	4	4	4	4	4	4	4	4	4	4	4	4	4	4	4	4	(空)
226	1	2	46	2	2	2	5	1	1	5	5	5	5	5	5	5	5	5	1	1	5	5	5	5	5	5	5	5	5	5	5	5	5	5	5	5	5	5	5	5	5	5	5	5	5	3656
227	1	2	38	1	2	2	5	1	2	4	4	4	4	4	4	4	4	4	1	1	5	5	5	4	4	4	4	4	4	4	4	4	4	4	4	4	4	4	4	4	4	4	4	4	4	(空)
228	1	1	35	2	2	1	5	1	2	4	4	5	5	3	3	3	3	4	1	2	3	5	3	3	4	2	3	4	4	4	3	3	4	3	3	5	5	5	5	5	5	4	4	3	3	9201
229	1	2	35	1	1	3	4	1	2	5	5	5	5	3	3	3	3	5	1	2	2	4	2	5	5	3	5	3	3	3	3	3	3	3	3	3	3	3	3	3	3	3	3	3	3	(空)
230	1	2	35	2	2	2	4	1	2	4	4	4	4	4	4	4	4	4	1	1	5	5	5	4	4	4	4	4	4	4	4	4	4	4	4	4	4	4	4	4	4	4	4	4	4	(空)
231	1	2	31	2	2	2	6	2	2	5	5	5	5	5	5	5	5	5	1	1	5	5	5	5	5	2	1	2	2	4	2	1	5	3	2	4	2	4	4	4	4	5	5	5	3	(空)
232	1	2	45	2	1	2	5	2	2	3	4	4	3	3	5	5	3	4	1	1	3	3	4	3	4	3	3	3	3	2	3	3	3	4	3	3	4	3	4	4	5	3	3	3	4	5193
233	1	2	44	3	2	3	5	1	1	5	5	5	5	5	5	5	5	5	1	1	3	3	4	5	5	5	5	5	5	5	5	4	5	5	5	5	5	5	5	5	5	5	5	5	5	1966
234	1	2	30	2	2	3	5	2	1	5	5	5	5	5	5	5	5	5	1	1	3	3	3	5	5	5	5	5	5	5	3	3	3	3	3	4	4	4	4	4	4	4	4	4	4	(空)
235	1	2	33	3	2	2	4	2	2	5	5	5	5	5	3	3	3	5	1	2	2	5	2	5	5	3	3	3	3	5	3	3	3	3	3	3	5	3	3	3	3	4	4	4	3	(空)
236	1	1	33	3	2	2	4	2	1	4	4	4	4	4	4	4	4	4	2	2	2	3	3	3	3	4	4	4	4	4	4	4	4	4	4	4	4	4	3	3	4	3	3	3	4	(空)
237	1	2	50	2	2	2	3	1	2	4	4	4	4	3	3	3	3	3	2	2	3	4	3	2	3	3	4	2	2	2	4	4	4	2	3	3	3	3	5	1	3	4	4	3	3	(空)
238	1	1	49	2	2	2	3	2	2	4	4	5	4	5	5	4	4	5	1	1	2	3	3	4	4	4	4	3	3	3	3	3	3	4	3	2	3	3	3	3	3	4	4	4	4	(空)
239	2	2	28	2	2	1	5	1	2	5	5	5	5	5	5	5	5	5	2	2	5	5	5	5	5	5	5	5	5	5	5	5	5	5	5	5	5	5	5	5	5	5	5	5	5	7860
240	2	2	35	2	2	3	5	1	2	5	5	5	5	5	5	5	5	5	2	2	5	5	5	5	5	5	5	5	5	5	5	5	5	5	5	5	5	5	5	5	5	5	5	5	5	3970
241	1	2	36	2	2	1	6	2	1	5	5	5	5	4	4	4	4	4	2	2	3	3	3	3	3	3	3	3	3	3	3	3	3	3	3	3	3	3	3	3	3	3	3	3	3	(空)
242	2	2	36	3	2	3	3	2	2	4	5	5	5	4	4	4	4	4	1	2	3	4	2	4	4	1	1	1	3	3	1	1	4	4	4	3	4	3	3	3	4	4	4	3	4	(空)
243	2	2	32	1	2	3	6	3	2	5	5	5	5	5	5	5	5	5	1	2	4	5	5	5	5	5	4	3	3	4	5	3	4	3	3	5	5	5	5	5	5	5	5	5	5	7563
244	1	2	44	2	2	2	4	1	2	4	4	3	2	4	3	2	3	3	1	2	2	3	2	3	4	3	2	4	4	2	2	2	2	3	2	2	3	3	3	3	3	2	4	3	3	(空)
245	1	1	33	3	2	2	4	2	1	5	5	5	5	5	5	5	5	5	1	1	4	5	5	5	5	2	2	2	2	2	2	3	3	3	3	3	5	4	3	3	3	4	4	4	4	(空)
246	1	2	40	2	2	3	4	1	2	4	5	5	5	3	4	4	4	4	1	1	3	5	3	5	4	2	2	5	5	4	3	2	2	2	2	4	5	4	5	4	2	5	3	5	2	(空)
247	1	2	33	2	1	2	3	2	2	5	5	5	5	3	3	3	3	3	2	2	1	5	3	3	4	2	2	4	4	3	3	2	3	3	4	3	3	3	3	3	3	3	3	3	3	(空)
248	1	1	44	2	2	2	5	1	2	5	5	5	5	5	5	5	5	5	1	2	1	5	3	5	5	5	5	5	5	5	5	5	5	5	5	5	5	5	5	5	5	5	5	5	5	(空)
249	1	1	50	2	2	2	4	2	2	5	5	5	5	5	5	5	5	5	1	1	4	5	5	5	5	3	1	5	5	5	5	1	5	5	5	3	5	5	5	5	5	5	5	5	5	(空)
250	1	2	28	2	2	2	3	2	2	5	5	5	5	5	5	5	5	5	1	1	4	4	4	5	5	3	3	4	4	3	1	1	3	1	3	3	3	2	2	2	2	5	5	5	3	(空)
251	1	2	36	1	2	3	6	1	2	5	5	5	5	5	4	4	4	5	1	2	1	5	3	5	5	5	5	5	5	5	5	4	4	4	4	4	4	4	3	3	4	4	5	4	4	(空)
252	1	1	32	3	2	2	4	2	1	5	5	5	5	5	5	5	5	5	2	2	2	5	5	5	5	3	1	4	4	4	4	3	4	3	3	3	3	3	3	4	3	3	3	3	3	(空)
253	1	2	30	3	1	2	3	2	2	5	5	5	5	5	5	5	5	5	2	2	2	5	2	5	5	5	5	5	5	5	3	3	3	3	3	3	3	3	3	3	3	5	5	5	5	3559
254	1	1	36	2	2	3	3	1	2	5	5	5	5	5	5	5	5	5	1	1	1	4	2	5	5	5	5	5	5	5	5	5	5	5	5	3	5	3	2	3	3	5	5	5	5	(空)
255	1	2	43	2	2	2	5	2	2	4	4	4	4	5	5	5	5	5	1	1	4	5	3	5	5	5	5	5	5	5	5	4	4	2	3	2	3	3	3	3	3	4	4	4	4	18121609026
256	2	2	40	3	1	3	1	1	2	4	4	1	1	3	1	2	2	3	1	2	1	5	2	3	3	2	3	1	1	3	3	2	4	3	4	1	1	3	3	3	3	4	4	4	3	13851205484
257	1	2	32	3	2	2	3	2	2	5	4	5	5	3	3	3	3	4	1	1	3	3	3	3	3	2	2	3	3	3	3	3	3	3	3	3	3	3	3	3	3	3	3	3	3	(空)
258	1	1	40	3	2	2	4	2	2	5	5	5	5	5	5	5	5	5	1	1	5	5	5	5	5	5	5	5	5	5	5	5	5	5	5	5	5	5	5	5	5	5	5	5	5	(空)
259	1	1	45	2	2	2	3	1	2	5	5	5	5	5	5	5	5	5	1	1	4	5	4	5	5	3	5	5	5	5	5	3	5	5	4	4	5	5	4	3	4	5	5	4	4	(空)
260	1	1	47	3	2	2	3	2	1	5	5	5	5	5	5	5	5	5	1	1	3	4	4	5	5	5	5	5	5	5	5	5	5	5	5	5	5	5	5	5	5	5	5	5	5	6798
261	1	2	43	2	2	3	3	1	1	5	5	5	5	5	5	5	3	3	1	1	4	5	4	5	5	5	5	5	5	5	5	5	5	5	5	5	5	5	5	5	5	5	5	5	5	(空)
262	1	2	34	2	2	2	6	2	2	5	5	5	5	4	4	3	5	4	1	1	3	3	3	4	4	4	4	4	4	4	4	4	4	4	4	4	4	4	4	4	4	4	4	4	3	0442
263	1	2	33	2	1	2	4	1	2	5	5	5	5	4	4	4	4	4	1	2	1	3	2	3	3	3	3	3	3	3	3	3	3	3	3	3	3	3	3	3	3	4	4	4	4	4958
264	1	1	30	2	1	3	4	1	2	5	5	5	5	5	5	3	3	2	1	2	2	4	3	5	5	5	5	5	5	5	4	2	3	2	3	3	3	4	4	3	3	3	3	4	2	(空)
265	1	2	36	2	2	3	6	2	2	4	4	4	4	4	4	4	4	4	1	1	4	4	5	4	4	1	2	5	5	5	5	5	5	5	5	4	5	5	5	5	5	5	5	5	5	(空)
266	1	2	38	2	2	2	4	1	2	5	5	5	5	5	4	5	5	5	1	1	4	4	4	5	5	5	4	5	5	5	3	3	4	4	4	4	4	4	4	3	4	5	5	5	5	(空)
267	1	2	35	2	2	2	4	2	1	5	5	5	5	5	5	5	5	5	1	1	3	3	3	4	4	4	5	5	5	5	5	5	5	5	5	5	5	5	5	5	5	5	5	5	5	18936697179
268	1	1	34	2	2	3	6	2	2	5	5	5	5	5	5	5	5	5	1	1	5	5	5	5	5	5	1	5	5	5	5	5	5	5	5	5	5	5	5	5	5	5	5	5	5	(空)
269	1	1	58	3	2	3	5	2	1	5	5	5	5	5	5	5	5	5	1	1	5	5	5	5	5	5	5	5	5	5	5	5	5	5	5	5	5	5	5	5	5	5	5	5	5	4077
270	1	2	43	2	2	2	4	1	2	5	5	5	5	5	5	5	5	5	1	1	5	5	5	5	5	5	1	1	1	1	5	5	5	5	5	5	5	5	5	5	5	5	5	5	5	(空)
271	1	2	28	2	2	2	5	2	2	5	5	5	5	3	3	3	4	3	1	1	3	4	4	5	5	5	4	5	5	5	3	3	3	3	3	3	4	5	5	5	5	4	4	4	4	(空)
272	1	2	31	2	2	2	4	1	2	4	5	4	5	4	4	3	4	3	1	2	3	4	3	4	4	4	4	4	4	4	3	3	3	3	3	3	3	3	3	3	4	3	4	3	3	(空)
273	1	2	40	1	2	3	5	1	2	5	5	5	5	5	5	5	4	5	2	2	3	5	3	5	5	3	2	3	5	3	3	2	3	5	3	5	5	3	3	3	4	5	5	4	2	6995
274	1	2	33	2	1	2	5	1	2	1	1	1	1	1	1	1	1	1	1	2	1	3	1	1	1	1	1	1	1	1	1	1	1	1	1	1	1	1	1	1	1	1	1	1	1	(空)
275	1	2	50	2	1	2	1	1	2	5	5	5	5	5	5	5	5	5	1	1	4	5	4	5	5	3	2	5	5	5	5	3	3	5	5	4	4	4	3	3	5	5	5	4	3	(空)
276	1	2	37	2	2	2	4	2	2	3	3	4	4	4	4	4	4	3	1	1	2	3	3	3	3	3	3	3	3	3	3	3	3	3	3	3	3	3	3	3	3	3	3	3	3	(空)
277	1	1	50	3	2	3	4	2	1	5	5	5	5	5	3	3	3	3	1	1	4	4	3	4	5	3	1	3	3	4	3	3	4	4	4	3	3	3	3	3	3	3	3	3	3	(空)
278	1	2	30	3	1	2	3	2	2	4	4	4	4	3	3	3	3	3	1	1	3	3	3	3	3	3	3	3	3	3	2	2	2	2	2	3	3	3	3	3	3	3	3	3	3	(空)
279	1	1	32	2	2	3	4	2	2	5	5	5	5	5	5	5	5	5	1	1	5	5	5	5	5	5	5	5	5	5	5	5	5	5	5	5	5	5	5	5	5	5	5	5	5	(空)
280	1	1	25	3	2	2	4	2	2	3	3	5	5	4	3	3	3	3	2	2	1	3	2	3	3	3	2	3	3	3	3	2	2	3	2	2	3	3	3	2	3	3	3	2	3	(空)
281	1	2	37	1	1	1	6	1	2	3	3	3	3	3	3	3	3	3	2	2	3	3	3	3	3	3	3	3	3	3	3	3	3	3	3	3	3	3	3	3	3	3	3	3	3	9311
282	1	2	35	3	2	2	4	2	2	5	5	5	5	5	4	4	4	5	1	2	3	4	3	5	5	3	4	5	5	4	3	3	4	3	3	3	5	3	3	3	3	5	5	5	5	(空)
283	1	2	53	2	2	3	5	1	2	5	5	5	5	5	5	5	5	5	1	1	5	5	5	5	5	5	5	5	5	5	5	5	5	5	5	5	5	5	5	5	5	5	5	5	5	7599
284	1	1	39	2	2	2	8	2	2	5	5	5	5	5	5	5	5	5	1	1	5	5	5	5	5	5	3	5	5	5	5	5	5	5	5	5	5	5	5	5	5	5	5	5	5	(空)
285	1	2	50	2	1	2	5	2	2	3	3	3	3	3	4	4	4	4	1	2	3	3	3	3	3	4	3	3	3	3	3	4	3	4	2	3	2	3	5	5	5	3	3	3	3	5188
286	1	2	40	2	2	2	7	1	1	5	5	5	5	4	3	4	5	5	1	2	2	4	2	5	5	4	4	5	4	3	3	3	4	5	4	5	5	5	4	5	5	4	5	4	4	(空)
287	1	1	35	2	2	2	4	2	2	5	5	5	5	5	3	3	3	3	1	2	2	5	3	5	5	3	2	3	5	3	4	2	3	3	3	3	3	3	5	5	3	4	4	4	4	(空)
288	1	2	45	3	2	1	2	1	1	5	4	5	5	5	5	5	5	5	1	2	5	5	5	4	4	2	5	5	4	4	5	3	4	5	4	3	4	4	4	4	3	3	5	5	3	(空)
289	1	2	34	3	2	3	4	1	2	4	4	4	5	4	3	2	2	4	1	2	2	1	3	3	4	1	5	4	5	5	5	3	5	5	3	5	5	5	5	3	5	5	5	4	4	18252600156
290	1	1	21	3	2	2	4	2	1	5	5	5	5	5	5	5	5	5	1	1	3	4	3	1	1	4	4	5	5	4	3	3	3	3	3	3	3	3	3	3	3	3	3	3	3	(空)
291	1	2	50	2	1	2	5	2	2	3	3	3	3	3	3	3	3	3	1	2	3	3	3	3	3	4	4	4	4	3	3	4	4	5	3	3	3	5	5	5	5	3	3	3	3	5193
292	1	2	29	2	2	2	6	1	2	5	5	5	5	5	5	5	5	5	1	1	3	5	4	5	5	5	5	5	5	5	5	5	5	5	5	5	5	5	5	5	5	5	5	5	5	(空)
293	1	1	41	2	2	2	5	1	2	4	4	4	4	3	3	3	3	3	2	2	2	4	2	4	4	4	4	4	4	4	4	4	4	4	4	4	4	4	4	4	4	4	4	4	4	(空)
294	1	1	35	2	2	2	4	1	2	5	5	5	5	5	5	5	5	5	1	1	5	5	5	5	5	5	5	5	5	5	5	5	5	5	5	5	5	5	5	5	5	5	5	5	5	7549
295	1	1	27	2	2	2	6	1	2	5	5	5	5	5	4	4	5	5	1	1	3	4	3	5	5	4	4	4	4	4	4	2	4	3	3	4	3	4	3	3	3	4	4	3	3	(空)
296	1	2	55	2	2	2	3	2	1	5	5	5	5	5	5	5	5	5	1	2	2	5	3	5	5	5	4	4	2	5	5	4	5	5	5	4	5	5	5	5	5	5	5	5	5	(空)
297	1	2	46	2	2	2	3	1	2	5	5	5	5	5	5	5	5	5	1	1	4	4	4	4	4	4	4	4	4	4	4	4	4	4	4	4	4	4	4	4	4	4	4	4	4	7908
298	2	1	34	3	1	2	2	2	2	5	5	5	5	4	3	3	3	3	2	2	2	3	3	4	3	2	3	3	4	4	3	3	3	3	3	3	3	3	3	3	3	3	3	3	3	(空)
299	1	2	27	2	2	3	4	2	2	4	4	4	4	4	4	4	4	4	1	1	2	3	2	4	4	4	4	4	4	4	4	4	4	4	3	4	4	4	4	4	4	4	4	4	4	7907
300	1	2	35	2	2	2	3	1	2	5	5	5	5	5	5	5	5	5	1	1	4	4	4	5	5	5	5	5	5	5	5	5	5	5	5	5	5	5	5	5	5	5	5	5	5	(空)
301	1	2	29	2	2	3	7	1	2	5	5	5	5	5	5	5	5	5	1	1	2	5	3	5	5	5	5	5	5	5	5	5	5	5	5	5	5	5	5	5	5	5	5	5	5	8313
302	1	2	32	2	2	3	3	1	2	5	5	5	5	4	5	5	5	5	1	2	2	3	3	5	5	2	2	2	2	5	3	2	3	3	2	4	4	4	4	4	4	4	4	3	3	(空)
303	2	1	23	3	2	3	6	2	1	1	1	5	1	4	3	5	3	4	2	2	1	3	2	5	1	5	4	2	5	5	3	5	3	2	1	5	1	3	3	1	1	2	5	4	2	18789839547
304	1	2	32	3	2	2	4	1	1	4	4	5	5	5	5	5	5	5	1	1	2	3	3	5	5	4	3	5	5	5	3	3	3	3	3	3	4	4	3	3	3	3	3	3	3	(空)
305	1	1	44	3	2	3	4	2	1	5	5	5	5	5	5	5	5	5	1	1	4	5	5	5	5	5	5	5	5	5	5	5	5	5	5	5	5	5	5	5	5	5	5	5	5	(空)
306	1	1	44	2	2	2	5	2	2	5	5	5	5	3	3	3	2	2	1	2	2	4	3	5	5	5	2	4	4	5	3	2	2	2	2	4	4	3	4	3	4	3	3	3	3	NO1
307	1	2	20	3	2	3	5	2	1	1	3	3	3	4	3	3	3	3	1	1	3	3	3	4	4	4	4	3	3	4	3	4	3	3	3	2	3	3	3	3	3	4	4	4	4	NO1
308	1	2	19	2	2	3	4	2	2	4	4	2	3	3	2	2	2	2	2	2	2	3	2	4	3	2	2	5	4	4	2	2	3	2	2	4	4	3	3	4	4	5	5	5	3	NO1
309	1	2	23	3	2	2	5	2	2	4	5	5	5	5	5	5	5	5	2	2	3	3	3	5	5	4	5	5	4	5	2	2	2	3	1	4	4	3	2	4	4	4	4	4	3	NO1
310	1	1	43	2	2	2	6	2	2	3	3	3	3	3	3	3	3	3	1	1	2	3	2	3	4	3	4	5	5	5	2	2	2	4	2	4	4	4	3	4	5	5	5	5	3	NO1
311	1	1	25	3	2	2	4	2	2	4	4	4	4	2	3	2	2	2	1	2	3	1	3	5	5	5	3	3	3	4	3	3	3	3	3	2	3	3	3	3	3	4	3	4	3	NO1
312	1	2	43	2	1	1	4	1	2	4	4	4	3	2	4	3	4	3	2	2	2	2	2	3	3	4	2	5	5	5	4	2	2	3	2	4	4	4	2	4	4	4	4	4	3	NO1
313	2	1	46	3	2	2	3	2	1	5	5	5	5	5	5	5	5	5	1	2	3	4	4	5	5	4	5	5	5	5	5	3	4	3	4	5	5	3	3	3	3	5	5	5	5	NO1
314	2	2	30	3	2	2	3	2	1	5	5	5	5	5	5	5	5	5	1	2	3	4	4	5	5	3	5	5	5	5	5	3	4	3	4	5	5	3	3	3	3	5	5	5	5	NO1
315	2	1	34	2	2	2	3	1	2	5	5	5	5	5	5	5	5	5	2	2	3	3	2	5	5	5	4	5	5	4	4	3	4	3	3	4	4	3	4	4	3	5	5	5	5	NO1
316	1	2	18	3	1	3	4	1	2	5	5	5	5	5	3	2	2	5	2	2	3	4	3	5	5	5	3	5	5	5	5	3	5	3	4	5	5	4	5	5	4	5	5	5	5	NO1
317	1	2	49	2	2	1	5	1	2	4	5	5	5	5	5	5	5	5	2	2	3	3	4	5	5	4	5	4	4	3	3	1	3	4	3	5	4	3	2	3	4	4	5	4	4	NO1
318	2	1	19	3	1	2	3	1	2	4	3	4	4	3	3	2	2	4	1	1	3	4	3	3	4	3	2	2	2	3	3	3	4	3	3	4	4	4	4	5	5	4	4	4	4	NO1
319	1	1	19	3	1	1	4	1	2	4	4	3	3	3	2	4	3	4	2	2	2	2	3	4	4	3	2	5	5	5	2	2	3	3	3	4	4	4	2	4	4	4	5	5	4	NO1
320	2	2	26	3	2	2	3	2	2	4	4	3	4	2	2	2	2	2	1	2	3	3	2	5	5	5	5	5	5	5	2	3	2	4	2	4	4	4	3	4	4	5	5	5	3	NO1
321	2	1	19	2	2	3	4	1	1	5	5	5	5	3	2	2	2	4	1	2	4	5	5	5	5	5	5	5	5	5	4	2	3	5	4	3	3	2	2	3	2	5	5	4	1	NO2
322	1	2	19	3	2	3	4	2	2	4	4	4	4	4	2	2	2	3	2	2	1	2	2	4	4	4	4	4	4	4	4	1	3	3	3	3	3	2	2	2	2	3	4	3	3	NO2
323	1	1	19	3	2	3	5	2	2	5	4	4	4	5	1	2	2	4	2	2	1	2	2	4	5	4	5	4	3	4	4	1	3	3	3	3	4	1	2	1	3	3	5	4	4	NO2
324	1	2	20	3	2	3	4	3	2	5	5	5	5	5	2	3	2	3	2	2	1	2	2	5	5	5	5	4	4	5	5	2	3	3	3	3	3	2	1	2	2	3	5	3	3	NO2
325	1	2	22	3	2	3	4	2	2	4	5	4	4	5	2	2	2	3	2	2	1	2	2	4	3	3	4	4	5	3	3	2	4	5	3	3	3	2	1	1	2	3	5	2	3	NO2
326	2	2	20	2	1	2	3	1	2	4	4	3	4	3	2	2	2	4	2	2	2	4	5	5	5	2	4	4	4	4	5	2	2	2	2	4	3	3	4	5	4	2	4	4	4	NO2
327	1	1	20	3	2	3	3	3	1	4	5	4	4	5	1	2	1	2	1	2	1	3	1	4	4	3	3	4	5	4	4	1	3	3	3	3	3	1	1	2	2	3	4	2	2	NO2
328	1	2	40	2	1	2	5	2	2	4	5	5	5	5	2	3	3	1	2	2	1	4	1	4	4	3	4	5	5	4	4	1	2	3	3	3	3	2	2	3	3	3	4	3	3	NO2
329	1	2	20	3	2	3	5	3	2	4	5	4	4	4	4	2	3	4	2	2	1	2	2	4	5	4	4	4	3	3	3	4	3	2	2	4	3	2	2	2	5	3	4	3	3	NO2
330	2	1	48	2	2	2	3	2	2	4	4	4	4	3	2	2	2	3	2	2	1	3	3	4	3	4	3	4	5	4	4	1	3	3	3	3	3	2	3	2	3	3	4	2	2	NO2
331	1	1	26	3	2	2	3	2	1	5	5	5	5	4	4	5	4	4	1	1	4	5	4	5	5	3	3	5	5	5	3	3	4	5	4	5	5	5	5	4	5	5	5	5	5	NO3
332	1	1	40	3	2	2	4	1	2	4	4	4	4	2	2	2	2	2	1	2	3	4	4	3	4	4	2	4	4	3	2	3	4	4	3	3	3	4	2	3	5	4	4	3	1	NO3
333	1	2	37	3	2	2	6	2	2	5	5	5	5	4	3	3	4	5	1	1	4	5	5	5	4	3	2	3	3	3	4	1	2	2	2	5	5	5	2	4	4	5	5	4	4	NO3
334	1	2	25	3	2	2	6	2	2	5	5	5	4	5	3	3	3	5	1	1	2	3	3	5	5	1	1	4	3	2	4	3	3	3	3	3	5	4	3	3	3	5	5	5	4	NO3
335	1	1	28	3	2	2	5	1	2	4	4	4	4	4	4	4	4	4	1	1	3	4	4	4	4	3	3	4	4	4	4	3	4	3	3	4	4	4	4	4	4	4	4	4	4	NO3
336	1	2	30	2	2	2	5	3	1	5	5	4	3	3	3	3	4	4	1	1	3	4	4	5	4	3	3	2	3	4	4	3	2	3	3	5	5	4	2	3	3	3	4	4	3	NO3
337	2	1	49	3	2	2	4	3	2	4	5	4	4	3	3	4	4	5	1	1	4	4	3	4	4	3	5	4	3	5	3	3	4	4	5	4	5	3	3	3	5	5	5	4	3	NO3
338	1	1	37	2	2	2	4	1	2	5	5	5	5	5	5	5	5	5	1	1	5	5	5	5	5	5	3	5	5	3	3	1	1	1	5	5	5	5	1	5	5	5	5	5	5	NO3
339	1	2	34	2	2	2	6	2	1	5	5	5	5	5	3	3	3	5	1	1	5	5	5	5	4	3	3	3	2	4	4	2	2	2	3	5	5	5	2	4	4	5	5	4	4	NO3
340	1	2	42	2	2	2	3	1	1	5	5	5	5	5	5	5	4	5	1	1	4	5	4	5	5	4	5	1	1	5	5	2	3	1	5	5	5	5	5	5	1	5	5	3	5	NO3
341	1	1	29	3	2	2	4	1	2	5	5	3	4	4	3	4	5	5	1	1	4	4	4	4	3	3	5	3	3	4	4	3	4	3	4	4	4	4	4	4	3	4	4	3	3	NO3
342	1	1	25	3	2	2	4	1	2	5	5	5	5	3	3	3	4	5	1	1	2	3	3	5	5	2	2	3	3	1	1	3	2	3	1	4	4	3	4	3	3	5	5	3	3	NO3
343	1	2	26	3	2	2	4	1	2	5	5	4	4	5	5	5	5	5	1	1	2	4	4	5	5	5	5	5	5	4	5	4	4	4	4	5	5	4	4	4	4	5	4	4	5	NO3
344	1	2	38	3	2	2	4	2	2	5	5	5	4	4	5	5	5	4	1	1	3	4	3	5	5	4	4	4	5	3	5	4	3	4	4	5	4	5	5	5	5	5	5	5	4	NO3
345	1	2	35	3	2	2	5	2	2	5	5	5	4	5	5	5	5	5	1	1	4	5	5	5	5	3	5	3	4	5	5	3	4	3	5	3	5	5	4	4	3	5	5	5	4	NO3
346	2	2	48	3	2	2	5	3	2	5	5	5	5	5	5	5	5	5	1	1	4	5	5	5	5	4	5	3	3	5	4	2	2	2	5	3	5	5	5	5	3	5	5	5	4	NO3
347	1	2	44	1	2	1	5	1	2	5	4	4	5	4	3	2	2	4	1	2	2	4	2	3	4	3	3	5	5	5	2	2	3	3	3	3	4	4	2	4	3	4	4	3	3	NO4
348	1	1	51	2	1	1	5	1	2	4	4	5	5	3	3	2	3	4	1	1	3	3	3	5	5	5	5	5	5	5	4	5	5	4	3	4	2	3	5	5	4	3	4	3	4	NO4
349	1	2	48	2	1	2	5	1	2	2	4	4	2	2	1	1	1	1	2	2	1	2	2	2	3	4	2	2	1	2	2	1	2	2	3	2	2	3	2	4	4	2	2	1	2	NO4
350	1	2	42	1	1	1	6	1	2	5	5	5	5	5	1	5	5	5	1	2	4	5	4	5	5	5	5	5	5	5	5	5	5	5	5	5	5	5	5	5	5	4	5	5	4	NO4
351	1	2	40	2	2	1	3	2	2	5	5	5	5	5	5	5	5	5	1	2	3	4	4	5	5	5	3	5	5	5	3	5	4	4	3	4	4	4	3	3	3	3	4	3	3	NO4
352	1	2	45	2	1	2	4	1	2	2	3	4	2	2	2	2	3	2	2	2	1	3	2	4	4	5	4	2	3	2	3	2	2	4	1	3	2	4	4	3	2	1	3	2	2	NO4
353	1	1	50	1	1	1	6	1	2	3	4	5	5	1	2	3	2	5	1	2	2	4	3	4	4	5	5	5	4	3	2	5	4	4	3	4	4	4	3	5	4	4	4	3	4	NO4
354	1	1	53	2	1	1	6	1	2	4	5	3	1	5	3	1	3	4	1	1	3	3	3	3	4	3	5	1	3	1	3	3	4	5	5	3	4	5	5	2	4	5	4	5	4	NO4
355	1	2	39	2	2	2	3	1	2	4	4	5	4	2	2	3	4	4	1	1	3	4	3	4	5	3	4	4	4	4	3	3	4	4	3	4	5	4	3	4	3	4	4	4	4	NO4
356	1	2	54	1	1	1	4	1	2	4	5	5	5	2	2	2	2	3	1	2	1	1	2	4	4	5	5	4	4	2	2	2	3	2	3	4	3	4	3	3	2	3	3	2	3	NO4
357	1	2	56	1	1	1	6	1	2	4	4	5	4	5	5	5	5	5	1	1	3	2	4	5	5	5	5	5	5	5	1	1	5	5	2	1	5	5	5	5	5	5	2	5	5	NO4
358	1	1	46	3	2	3	7	1	1	5	5	5	5	5	5	5	5	5	1	2	2	3	3	5	5	3	2	5	5	5	5	2	5	5	5	5	5	5	4	4	5	5	5	5	5	NO5
359	1	1	39	3	2	3	5	1	1	4	4	4	4	3	2	2	2	4	2	2	2	3	3	4	4	2	4	4	4	3	2	2	4	3	3	2	3	3	3	3	3	4	4	2	2	NO5
360	1	1	53	2	2	1	5	1	1	4	4	2	4	3	2	2	2	3	2	2	2	3	2	4	4	4	4	4	4	4	5	5	4	4	4	2	3	3	2	2	2	3	4	2	2	NO5
361	1	1	53	2	2	1	8	1	1	4	4	5	5	3	3	2	2	2	2	2	1	3	2	5	5	5	5	5	5	5	5	4	4	4	4	1	4	4	2	2	3	3	4	2	2	NO5
362	1	2	50	2	2	1	5	1	1	4	4	2	4	3	2	2	2	4	2	2	2	4	2	4	4	3	2	4	4	4	5	5	4	4	4	2	3	3	2	2	2	4	4	3	2	NO5
363	1	1	49	2	2	1	4	1	1	4	5	5	5	5	5	3	2	4	2	2	1	5	3	4	4	4	4	4	5	1	4	5	5	4	5	4	4	5	5	2	5	5	5	5	5	NO5
364	1	1	50	1	1	1	3	1	2	4	4	5	5	5	2	5	2	4	2	2	2	5	3	4	4	4	4	4	4	4	5	2	5	5	5	5	5	5	5	5	5	4	4	4	4	NO5
365	1	2	56	1	2	1	4	1	2	5	5	5	5	4	2	3	2	5	2	2	2	5	3	4	4	3	3	5	5	4	5	2	5	5	5	5	4	5	4	5	5	4	4	4	4	NO5
366	1	2	52	3	1	1	6	1	1	5	5	5	5	5	5	5	5	5	2	2	2	5	2	5	5	5	5	5	5	5	5	5	5	4	4	5	5	5	5	5	5	5	5	5	5	NO5
367	1	1	58	2	2	1	10	1	1	4	4	4	4	4	4	4	4	4	1	1	3	3	3	4	4	4	4	4	4	4	4	4	4	4	4	4	4	4	4	4	4	4	4	4	4	NO5
368	1	1	39	2	1	3	2	1	1	4	4	4	4	4	4	4	4	4	1	1	3	3	3	3	3	3	3	3	3	3	3	3	3	4	3	3	4	3	3	4	3	3	4	3	4	NO5
369	1	1	40	3	2	2	5	2	1	5	5	5	5	5	5	5	5	5	1	1	3	3	3	5	5	5	5	5	5	5	5	5	5	5	5	5	5	5	5	5	5	5	5	5	5	NO5
370	1	2	35	3	2	3	4	1	1	5	5	5	5	3	3	3	3	3	2	2	2	3	4	5	5	4	3	4	4	4	4	3	3	3	5	4	4	4	4	5	4	4	4	4	4	NO5
371	1	1	46	3	2	2	4	1	1	5	5	5	5	5	5	5	5	5	1	2	3	4	4	5	5	5	5	5	5	5	4	4	5	4	4	4	4	5	5	5	4	5	5	5	4	NO5
372	1	1	21	3	2	3	6	1	1	5	5	5	5	5	3	3	3	4	1	1	3	5	3	5	5	3	5	5	5	5	5	5	5	5	5	5	5	5	5	5	5	5	5	5	5	NO5
373	1	2	80	2	1	3	3	1	1	5	4	4	3	4	2	2	2	2	2	2	3	3	3	4	4	4	4	4	4	5	4	4	3	4	2	5	4	5	5	5	5	4	4	2	3	NO6
374	1	1	62	2	1	1	3	1	2	4	4	3	3	2	2	1	2	3	2	2	3	3	3	2	4	4	4	4	4	2	3	3	3	3	3	4	4	4	4	5	5	4	4	4	3	NO6
375	1	1	65	2	2	2	2	1	1	4	4	4	3	3	3	3	3	3	1	1	3	3	3	3	4	5	2	3	3	2	3	3	3	3	3	4	4	4	4	4	4	3	3	3	3	NO6
376	1	1	56	2	2	1	3	1	1	4	4	4	4	3	2	2	2	2	1	1	3	4	3	4	4	5	5	4	4	3	4	2	4	4	3	4	4	4	4	4	4	4	4	2	3	NO6
377	2	1	36	2	2	2	3	2	2	4	4	4	4	4	3	3	3	4	1	1	3	3	3	4	4	5	2	4	4	2	3	2	4	4	3	4	3	4	4	4	4	4	4	2	4	NO6
378	1	1	53	2	1	1	3	1	1	4	4	2	4	2	2	2	2	3	1	1	3	3	3	4	4	5	3	4	4	2	4	3	4	4	4	4	3	4	4	4	4	3	4	2	2	NO6
379	2	1	42	3	2	2	3	3	1	4	4	4	4	5	4	4	4	4	1	1	3	4	4	4	4	5	2	4	5	2	3	3	4	4	4	3	4	4	4	4	4	4	4	3	3	NO6
380	2	2	44	3	2	2	3	2	1	4	4	4	4	4	4	2	2	4	1	1	4	4	4	4	4	5	2	4	4	5	3	2	3	3	3	4	3	4	5	5	5	4	4	3	3	NO6
381	1	1	42	3	2	2	3	2	2	2	2	4	2	3	3	3	2	3	1	1	3	4	4	4	4	5	3	4	4	2	4	4	4	4	4	4	3	4	3	3	4	2	3	2	4	NO6
382	1	1	62	2	1	3	2	1	2	3	3	3	3	2	2	2	2	3	1	2	3	3	3	3	4	5	4	4	4	2	3	3	3	3	3	4	3	4	4	4	5	3	3	3	3	NO6
383	1	2	67	2	1	3	1	1	2	3	3	3	4	2	2	2	2	2	1	1	3	3	3	3	4	5	2	4	4	2	2	2	3	3	2	3	3	4	4	4	4	3	3	3	2	NO6
384	1	2	47	2	2	1	5	2	2	4	5	4	4	3	2	1	2	4	1	1	2	4	2	3	4	3	3	5	5	4	2	1	3	3	3	2	3	2	3	4	5	4	4	3	2	NO7
385	1	2	42	3	2	3	5	1	2	5	5	5	5	5	4	3	3	5	1	1	3	5	4	5	5	2	5	5	5	5	4	3	3	3	3	4	5	5	4	5	5	5	4	4	4	NO7
386	1	2	27	2	2	3	4	1	2	5	3	3	4	3	2	2	2	3	1	2	1	3	3	3	3	2	3	3	3	3	3	3	3	3	3	3	3	2	3	2	3	3	3	3	3	NO7
387	1	1	23	3	2	3	4	1	2	5	5	5	5	5	3	2	3	5	1	1	3	4	4	4	5	3	1	3	3	3	3	1	1	3	3	3	3	3	3	3	3	4	4	4	3	NO7
388	1	2	24	3	1	3	4	2	1	5	5	5	5	5	2	2	2	5	1	1	2	4	2	5	5	5	5	5	5	5	3	2	4	4	3	4	4	3	3	3	4	5	5	5	5	NO7
389	1	1	21	3	2	2	4	2	1	4	4	4	4	3	2	1	2	2	1	1	2	4	2	3	3	2	3	3	3	3	4	2	3	4	4	4	4	4	4	4	4	4	4	4	1	NO7
390	1	2	42	2	2	3	4	1	2	5	5	5	5	5	3	3	2	5	1	1	3	5	5	5	5	1	5	5	5	5	3	2	5	5	3	5	4	3	3	3	5	4	4	4	3	NO7
391	1	2	42	2	1	3	6	1	2	4	5	3	3	3	2	2	5	5	1	2	1	5	1	1	3	1	2	4	5	5	5	2	4	5	5	5	4	5	5	3	4	4	5	2	2	NO7
392	1	2	50	2	2	2	4	1	2	4	5	5	5	4	1	2	1	5	1	2	2	4	5	5	5	1	5	5	5	5	3	3	4	3	3	3	2	5	5	5	2	4	4	2	4	NO7
393	1	2	49	1	2	1	4	1	2	4	4	4	4	4	3	2	4	4	1	1	3	3	3	4	4	2	3	4	4	3	3	2	4	3	3	4	4	4	3	3	4	4	4	4	4	NO7
394	1	1	32	2	1	2	4	1	2	4	4	4	3	3	2	2	3	4	1	2	2	4	2	4	4	3	3	4	4	4	3	2	4	3	4	2	3	3	3	2	3	4	4	3	3	NO7
395	1	2	60	1	1	1	5	1	2	5	5	5	4	4	3	2	2	4	1	2	2	5	2	4	5	1	3	4	4	4	4	3	4	4	4	4	4	4	4	3	3	4	4	3	4	NO7
396	1	1	52	3	1	2	4	2	1	5	5	5	5	4	4	3	4	5	1	2	3	4	3	5	4	3	3	4	5	4	4	4	4	5	5	3	4	3	3	3	4	4	4	4	5	NO7
397	2	2	20	3	2	3	3	2	1	4	4	4	4	3	3	2	2	4	1	2	4	4	4	4	4	2	2	3	3	3	3	2	2	3	3	3	3	4	3	3	2	3	4	2	1	NO8
398	2	2	21	3	2	3	4	2	1	5	5	5	5	5	5	5	4	4	1	1	5	5	5	4	4	3	2	3	3	2	1	1	2	3	2	3	3	3	3	2	2	3	3	2	1	NO8
399	1	2	19	3	2	3	4	2	2	5	5	5	5	5	5	5	4	5	1	1	4	5	4	5	5	3	2	5	5	5	5	2	2	2	2	5	5	5	5	5	5	5	5	5	5	NO8
400	1	1	52	2	2	3	3	1	1	5	5	5	4	4	5	5	5	5	1	1	5	5	5	3	3	2	2	1	1	5	1	1	5	1	5	5	5	5	5	5	5	5	5	5	5	NO8
401	1	1	50	2	2	3	2	1	1	4	4	3	4	4	2	4	3	5	1	1	4	5	5	5	5	2	5	4	4	5	1	2	5	4	5	5	4	5	5	5	5	4	4	3	2	NO8
402	1	2	55	1	2	2	2	2	2	5	5	5	5	4	4	2	3	5	1	1	4	4	4	5	4	3	4	5	5	4	4	2	4	4	4	5	4	4	4	4	5	4	5	4	3	NO8
403	1	2	52	2	2	2	3	2	1	4	4	3	4	4	4	2	3	5	1	1	4	5	4	4	4	2	3	4	4	5	1	2	5	5	4	5	4	5	5	5	5	5	5	3	4	NO8
404	1	2	44	2	2	2	3	2	2	5	5	4	5	4	2	2	2	5	1	2	2	3	2	2	4	2	3	4	4	4	2	2	3	3	3	4	4	3	3	4	5	4	4	4	3	NO8
405	1	2	45	2	2	2	3	2	1	5	5	5	5	4	2	2	2	5	1	2	2	4	2	2	4	3	3	3	3	4	2	2	4	4	4	4	4	3	3	3	5	4	5	4	3	NO8
406	1	1	47	2	1	2	3	1	2	5	5	5	5	4	3	3	3	5	1	1	4	4	3	5	5	4	2	4	4	4	5	4	4	5	5	4	4	4	4	4	3	5	5	5	4	NO8
407	1	1	50	2	1	2	4	2	2	5	5	5	5	5	3	3	3	5	1	1	4	4	3	5	5	4	2	5	5	5	5	3	5	5	5	4	4	4	4	4	3	5	5	5	5	NO8
408	1	2	20	3	2	3	3	1	1	5	5	5	5	4	3	3	3	4	1	2	3	4	4	4	4	4	3	3	3	4	4	2	5	5	4	4	4	4	4	3	3	4	4	2	2	NO8
409	1	2	22	3	2	3	4	2	2	4	4	4	4	4	3	2	3	4	1	2	3	4	4	4	4	4	3	3	3	4	2	2	4	3	3	3	4	4	4	4	4	4	4	2	2	NO8
410	1	1	19	2	2	3	4	2	1	5	5	5	5	5	4	3	3	3	1	2	2	4	2	4	5	2	2	3	4	3	3	2	4	4	4	5	4	3	2	3	4	4	3	3	4	NO8
411	1	1	18	2	2	3	3	2	2	5	5	4	5	4	2	2	2	3	1	2	2	4	2	4	4	5	5	3	3	4	2	1	3	3	3	5	4	4	2	4	4	4	5	3	4	NO8
412	1	2	47	2	1	2	4	1	2	3	4	4	5	4	4	3	3	4	2	2	1	4	2	4	4	2	2	4	4	4	3	2	4	3	3	4	4	4	4	3	3	3	4	2	2	NO9
413	1	1	32	2	2	2	4	1	2	5	5	4	4	2	2	2	1	2	2	2	2	2	3	4	4	3	3	4	4	3	3	3	3	3	3	3	4	4	4	5	4	4	4	3	4	NO9
414	1	2	50	1	1	1	5	2	2	3	3	3	2	1	1	1	1	2	2	2	1	2	2	2	2	2	4	1	1	1	1	2	2	2	1	4	4	3	3	3	3	1	1	1	1	NO9
415	1	1	25	3	2	2	5	2	2	4	3	4	3	2	2	2	2	2	2	2	1	3	2	3	4	2	3	3	3	2	2	2	2	2	2	4	4	4	4	4	3	3	3	2	2	NO9
416	1	2	83	1	1	1	2	1	2	3	3	3	3	1	1	1	2	2	2	2	3	3	3	3	3	3	3	3	3	3	2	2	2	2	2	2	3	3	4	4	4	1	1	1	1	NO9
417	1	1	19	2	2	3	3	1	2	4	5	5	3	3	3	3	3	5	1	1	2	4	4	5	5	3	2	3	4	3	3	2	3	3	3	3	4	4	3	5	3	5	5	4	3	NO9
418	1	1	42	2	2	2	6	2	1	4	4	4	4	3	3	3	3	4	2	2	2	4	2	4	4	2	4	4	5	5	2	3	4	4	4	5	5	5	5	5	5	3	4	2	2	NO9
419	1	2	33	2	2	2	4	1	2	4	4	4	4	2	2	2	2	4	2	2	1	1	2	3	3	2	3	2	2	3	3	3	2	2	2	4	4	4	4	4	3	2	3	2	2	NO9
420	1	1	49	2	1	2	4	1	2	4	4	4	4	2	1	1	2	3	2	2	2	2	2	4	4	1	2	4	4	3	2	2	2	2	2	3	3	3	3	4	4	2	3	2	2	NO9
421	1	2	62	2	1	1	2	1	2	3	3	3	3	1	1	1	1	2	2	2	1	3	3	4	4	2	3	3	3	2	2	2	2	3	2	4	4	4	4	5	4	2	2	2	2	NO9
422	2	2	23	3	2	2	7	2	2	4	4	4	4	3	1	1	1	4	1	2	3	5	4	5	5	3	4	5	5	5	5	2	5	5	5	4	4	3	3	3	3	4	5	4	4	NO10
423	1	2	24	2	2	2	6	2	2	5	5	5	5	5	5	4	4	5	1	1	4	4	4	5	3	3	2	2	2	1	1	1	1	1	3	3	3	3	3	5	4	4	4	4	2	NO10
424	1	1	55	2	2	2	7	2	2	5	5	5	5	4	2	2	2	4	2	2	2	4	2	5	5	3	2	5	5	5	5	3	5	5	5	3	5	4	3	3	5	4	5	4	5	NO10
425	1	1	38	2	2	2	4	1	2	5	5	5	5	5	5	3	3	4	1	1	3	4	2	5	5	3	2	5	5	5	5	3	5	5	5	3	5	4	3	3	5	4	5	4	3	NO10
426	1	1	38	2	2	2	6	1	2	5	5	5	5	5	5	3	3	4	1	1	3	4	2	5	5	3	2	5	5	5	5	3	5	5	5	3	5	4	3	3	5	4	5	4	2	NO10
427	1	1	50	2	1	2	4	3	1	5	5	5	5	5	5	3	3	4	1	1	3	4	2	5	5	3	2	4	4	4	5	3	4	4	4	3	5	4	3	3	5	4	5	4	5	NO10
428	1	1	27	2	2	2	6	2	2	5	5	5	5	3	3	3	3	5	1	1	4	5	4	5	5	2	1	2	2	5	3	2	2	2	3	2	5	4	3	4	3	5	5	3	2	NO10
429	1	1	42	2	2	2	4	2	1	5	5	5	5	3	2	2	1	5	2	2	1	1	2	5	5	1	4	5	5	5	2	2	5	5	5	5	5	4	4	4	5	5	5	4	5	NO10
430	1	1	42	1	2	2	5	1	2	4	4	4	4	3	3	3	3	3	1	2	1	3	1	4	4	4	4	4	4	4	2	2	4	5	4	4	4	4	4	5	5	4	4	2	3	NO10
431	1	1	46	2	2	3	4	1	2	5	4	4	3	2	2	2	2	4	2	2	2	4	2	4	4	2	3	4	4	5	4	4	4	4	4	4	4	5	4	5	5	4	4	2	2	NO10
432	1	1	45	2	1	2	6	2	2	5	5	5	5	4	4	4	5	4	1	1	3	5	5	5	5	5	5	5	5	5	5	5	5	5	5	5	5	5	5	5	5	5	5	5	5	NO11
433	1	1	52	3	2	2	3	2	2	5	4	5	5	5	5	5	4	5	1	1	1	4	4	5	5	5	2	5	5	5	2	5	3	3	3	5	5	5	3	3	3	4	3	3	3	NO11
434	1	1	30	3	2	2	1	1	2	5	5	5	5	5	3	5	4	5	1	1	2	3	3	5	5	3	5	5	5	5	4	4	4	4	4	5	4	4	4	4	4	4	4	4	4	NO11
435	1	2	55	2	2	2	4	1	2	1	1	1	1	5	5	5	5	5	1	1	2	3	3	4	4	4	4	4	4	4	4	4	4	4	4	4	4	4	4	4	4	4	4	4	4	NO11
436	2	2	45	2	2	3	2	1	2	5	5	5	5	5	5	5	5	5	2	2	2	2	3	5	5	5	5	5	5	5	5	5	5	5	5	5	5	5	5	5	5	5	5	5	5	NO11
437	2	2	23	3	2	3	4	3	2	5	5	5	5	5	4	3	3	5	1	1	3	5	4	5	5	5	2	5	4	4	5	3	4	4	4	5	5	5	5	5	5	5	5	4	3	NO11
438	1	2	55	2	1	2	8	1	2	5	5	5	5	5	5	5	5	5	1	1	4	4	4	4	4	4	4	4	4	4	3	3	3	3	3	5	5	5	5	5	5	5	5	5	5	NO11
439	1	1	38	2	2	2	7	1	2	4	4	4	4	4	4	3	3	3	2	2	2	3	3	3	4	4	3	3	4	3	3	3	3	3	3	3	3	3	3	3	3	3	3	3	3	NO11
440	1	1	57	3	2	2	4	2	2	5	5	5	5	5	5	5	5	5	1	1	5	5	5	5	5	1	1	5	5	5	1	1	2	3	4	2	5	3	1	4	5	5	5	5	5	NO11
441	1	2	40	2	2	1	5	1	2	5	5	5	5	5	5	5	5	5	1	1	2	5	4	5	5	3	1	4	4	5	5	3	4	2	4	2	4	4	4	4	4	5	5	5	5	NO11
442	1	2	38	2	2	2	5	1	2	5	4	5	3	4	5	5	3	4	1	1	5	4	5	4	3	3	5	4	4	4	4	3	4	3	3	2	4	5	5	5	5	4	5	5	5	NO11
443	1	2	40	2	2	2	4	2	1	5	5	5	5	5	5	4	4	4	2	2	3	3	3	4	4	3	3	4	4	4	2	3	4	4	3	5	5	5	5	5	5	4	4	4	3	NO11
444	1	1	48	3	2	2	3	1	1	5	5	5	5	5	3	4	4	5	1	1	4	4	5	5	5	5	5	5	5	5	5	5	5	5	5	4	4	3	3	5	5	5	5	5	5	NO11
445	1	1	54	3	1	3	3	1	2	5	5	5	5	5	4	4	4	5	1	1	4	5	4	3	3	3	2	4	4	4	2	2	3	3	3	3	4	4	4	4	4	4	4	4	3	NO11
446	1	2	19	2	2	3	5	2	2	3	4	4	4	5	2	3	1	4	1	2	3	4	3	4	4	5	4	3	3	4	4	3	2	3	2	3	3	2	3	2	2	4	4	3	2	NO11
447	1	2	35	2	2	2	5	2	2	5	5	5	5	5	5	5	5	5	2	2	2	4	3	4	5	5	5	3	4	4	3	2	3	3	3	4	3	3	3	3	3	4	4	4	4	NO11
448	1	2	58	2	1	2	6	1	2	5	5	5	5	4	4	4	4	4	2	2	2	4	2	3	3	3	3	4	4	4	4	3	4	3	3	4	4	4	3	3	4	4	4	4	4	NO11
449	1	2	43	2	2	3	5	2	2	5	5	5	5	5	5	5	5	5	1	1	3	5	5	1	4	1	1	1	4	3	3	3	3	4	5	5	5	5	4	4	4	4	5	5	5	NO11
450	1	1	30	2	1	1	4	2	2	4	4	4	4	4	2	2	2	3	1	2	2	4	3	3	5	4	5	4	4	4	3	3	3	3	3	4	3	5	5	5	5	4	4	4	3	NO11
451	1	2	19	2	2	3	5	1	2	5	5	5	5	5	5	5	5	5	1	1	4	5	3	5	5	3	5	5	5	5	5	5	5	3	3	3	3	3	3	3	3	3	3	3	3	NO11
452	1	1	18	2	2	3	4	1	2	5	4	3	3	3	2	2	2	3	2	2	2	4	2	4	4	2	2	4	4	5	3	3	2	2	2	2	2	2	2	2	2	4	4	3	2	NO12
453	2	2	23	2	2	3	5	1	1	4	4	4	4	3	1	1	1	4	1	2	4	4	4	4	4	4	4	4	4	3	3	2	4	3	3	3	3	3	3	3	3	4	4	4	4	NO12
454	1	1	18	2	2	3	4	1	2	4	4	4	4	4	3	3	2	4	2	2	3	4	3	4	4	4	2	4	4	3	3	3	3	3	3	3	3	3	2	2	2	4	4	4	3	NO12
455	2	1	65	1	1	1	6	1	2	3	2	2	2	2	1	1	1	2	2	2	2	3	2	2	3	4	4	4	4	2	2	2	4	4	5	2	2	1	1	1	2	2	2	2	1	NO12
456	1	2	19	3	1	3	4	1	1	4	4	4	4	3	3	3	2	3	2	2	2	4	2	3	3	2	2	3	3	2	2	2	2	2	2	3	4	3	2	2	2	4	4	3	2	NO12
457	1	2	20	3	2	3	3	2	2	4	4	4	4	3	3	3	3	3	1	2	3	4	3	4	4	3	3	3	3	3	2	2	4	4	4	3	3	3	2	3	2	2	4	3	2	NO12
458	1	1	40	2	1	1	4	1	2	4	4	4	3	2	2	2	1	3	2	2	2	4	3	4	4	3	2	2	2	2	2	2	3	3	3	4	4	4	4	4	3	4	4	2	2	NO12
459	1	1	18	2	2	3	5	2	2	5	4	5	4	4	3	3	3	4	1	2	3	4	3	4	4	4	3	5	5	3	4	2	4	4	3	3	3	2	3	1	2	3	3	3	2	NO12
460	1	2	34	2	2	2	4	2	2	4	4	4	4	4	2	2	2	4	1	2	2	4	2	4	4	3	2	4	4	3	3	2	4	4	3	4	4	3	2	2	4	5	4	4	3	NO12
461	1	2	38	2	2	2	4	1	2	5	5	5	5	5	3	2	3	3	1	2	2	5	2	5	5	2	2	4	4	4	3	3	4	3	3	3	3	3	4	5	3	4	4	4	2	NO12
462	1	1	18	2	2	3	4	1	2	4	4	4	4	4	3	3	3	4	2	2	2	4	2	4	4	4	3	4	3	3	3	2	4	4	3	3	2	2	2	2	2	4	4	4	4	NO12
463	1	2	50	1	1	1	5	1	2	4	3	3	3	2	2	2	2	3	1	2	2	3	2	3	3	3	2	3	4	3	2	2	2	2	2	3	2	2	3	2	3	3	3	3	2	NO12
464	1	1	35	2	2	2	5	1	2	4	4	4	3	3	2	2	2	2	1	2	2	4	3	4	4	2	2	4	4	1	2	2	2	2	2	4	3	3	3	2	2	4	4	4	4	NO12
465	1	2	51	2	1	1	5	1	2	5	5	5	5	3	2	2	2	3	2	2	2	4	2	4	4	4	3	4	4	4	3	3	4	4	3	4	4	4	4	4	4	4	4	4	2	NO12
466	1	1	77	2	1	3	5	1	2	4	4	3	3	2	2	2	2	2	2	2	2	3	2	2	3	2	2	4	4	3	2	2	2	2	2	3	3	2	2	2	2	3	3	3	2	NO12
467	1	1	54	2	2	1	2	1	2	5	5	5	5	5	3	5	3	3	2	2	2	4	3	5	5	3	5	5	3	5	5	5	5	5	5	2	5	4	5	5	5	5	5	4	2	NO13
468	1	1	40	2	2	2	4	2	2	4	4	2	4	3	1	2	1	4	2	2	1	3	3	3	4	1	2	3	3	3	3	3	4	3	1	3	5	4	4	4	4	2	3	2	3	NO13
469	1	2	40	2	1	3	3	2	2	5	5	5	5	5	5	3	4	5	2	2	1	5	2	5	5	4	3	5	5	5	3	3	3	4	4	5	5	5	5	5	5	4	4	4	4	NO13
470	1	2	50	2	2	2	4	2	1	5	5	5	5	5	5	4	4	4	2	2	4	5	4	5	5	1	1	3	3	3	3	3	5	5	5	3	3	3	3	3	3	5	5	5	3	NO13
471	1	2	45	1	1	1	4	1	2	5	5	3	3	4	2	2	2	3	2	2	3	3	3	5	5	5	5	4	4	4	4	3	4	4	4	4	4	5	5	5	5	4	4	4	3	NO13
472	1	2	24	3	2	2	4	2	2	5	5	5	5	5	4	4	4	4	2	2	3	3	3	3	3	3	2	5	5	5	2	2	4	3	2	4	4	4	4	4	4	4	4	4	4	NO13
473	2	1	21	3	2	3	3	2	2	5	5	5	5	3	3	3	3	5	2	2	1	5	1	5	5	3	3	5	5	5	3	1	3	1	1	3	3	3	3	3	3	5	5	3	5	NO13
474	1	1	40	2	2	1	4	2	1	5	5	5	5	5	3	3	5	5	2	2	1	5	2	5	5	1	1	3	3	3	3	3	3	5	5	3	5	4	5	5	5	5	5	5	5	NO13
475	1	1	46	2	2	1	4	2	2	5	5	5	5	5	5	5	5	4	2	2	1	4	1	4	4	4	2	3	4	5	3	3	4	3	3	4	4	4	4	4	4	2	4	4	4	NO13
476	2	2	21	3	2	3	4	2	2	4	4	3	5	4	3	2	2	3	2	2	2	3	2	2	5	3	5	3	3	3	2	2	4	4	3	2	3	3	1	2	2	4	4	3	4	NO13
477	2	1	24	3	2	3	4	2	2	5	5	5	5	5	3	1	3	3	2	2	1	5	3	4	5	3	1	4	4	4	4	3	3	4	4	4	4	1	1	1	3	2	5	4	3	NO13
478	2	1	20	3	2	3	4	3	1	5	5	5	3	3	3	4	3	4	2	2	2	4	4	4	4	3	4	3	3	3	3	2	2	2	2	4	4	5	3	5	4	4	4	2	3	NO13
479	1	1	52	2	1	2	4	1	2	5	5	3	5	4	4	2	4	5	2	2	1	5	2	5	5	3	3	3	3	3	3	3	4	4	4	3	3	3	3	3	3	3	4	3	3	NO13
480	1	1	69	1	1	1	2	1	2	5	5	3	4	4	1	1	1	5	2	2	1	4	3	4	5	1	2	3	2	4	4	3	3	4	3	2	5	5	5	5	5	5	5	4	4	NO13
481	1	2	44	2	2	1	4	2	1	5	5	5	5	5	5	3	5	5	2	2	3	5	3	5	5	2	4	2	3	5	2	3	2	2	2	3	3	5	5	4	4	4	5	4	3	NO13
482	1	2	44	2	1	2	5	1	1	5	5	5	5	3	2	2	3	4	2	2	1	3	1	4	4	5	2	3	4	4	2	3	3	3	1	3	4	3	4	4	4	2	3	2	2	NO14
483	1	1	63	2	1	1	4	1	2	4	4	4	4	2	2	2	3	4	2	2	2	3	2	4	4	3	2	3	3	3	2	2	3	3	1	3	3	3	3	3	3	2	4	3	2	NO14
484	1	1	60	1	1	1	5	1	2	4	4	4	4	3	1	1	3	4	2	2	1	3	1	3	3	2	2	3	3	3	2	2	3	3	1	4	4	3	3	3	3	3	4	2	3	NO14
485	1	2	49	2	1	2	5	1	2	5	5	4	4	3	2	2	2	4	2	2	1	4	1	4	4	2	2	4	4	4	3	2	2	3	1	3	3	3	2	3	3	3	3	2	3	NO14
486	1	2	67	1	1	1	4	1	2	4	4	3	4	2	2	2	2	4	2	2	2	3	2	4	4	2	2	4	4	4	2	2	2	2	2	3	3	3	2	2	2	3	4	2	2	NO14
487	1	1	53	2	1	1	5	1	1	5	5	5	5	4	3	3	3	5	2	2	2	4	2	5	5	1	1	4	4	4	2	4	3	3	2	4	4	4	4	4	4	3	4	2	4	NO14
488	1	1	37	2	2	2	4	2	2	4	4	4	4	3	3	3	3	4	2	2	2	4	2	4	4	1	2	4	4	4	2	3	3	3	2	4	4	3	2	3	2	4	4	4	4	NO14
489	1	2	42	2	2	1	5	2	2	4	4	4	4	1	1	1	2	4	2	2	1	4	1	4	4	1	1	4	4	4	3	3	2	3	1	3	3	3	2	3	3	4	4	4	3	NO14
490	1	2	55	1	1	1	4	1	2	4	4	4	4	3	3	1	2	4	2	2	2	5	2	4	4	3	2	4	5	4	2	2	2	2	2	3	3	3	3	2	3	3	4	3	3	NO14
491	1	2	44	2	1	2	5	2	2	4	4	4	4	4	3	3	3	5	2	2	2	5	2	5	5	2	2	4	4	4	2	3	4	4	3	4	4	4	3	3	4	4	4	4	4	NO14
492	1	1	52	2	1	1	6	2	2	4	4	4	4	4	3	3	3	5	2	2	2	4	2	4	4	1	1	4	4	4	4	3	4	4	3	4	4	4	4	4	4	4	4	3	4	NO14
493	1	2	38	2	1	1	5	1	1	4	4	4	4	4	3	2	3	4	2	2	2	4	2	4	4	2	1	4	4	4	3	3	3	2	2	3	3	3	3	2	3	4	4	3	4	NO14
494	1	1	43	2	1	2	4	2	2	4	4	4	4	4	4	4	4	4	2	2	2	4	2	4	4	1	1	4	4	4	2	2	2	2	2	3	3	3	3	2	3	4	4	4	4	NO14
495	1	1	35	3	2	2	5	2	2	5	5	5	4	4	4	3	4	4	2	2	2	5	2	4	4	1	1	4	4	4	3	3	4	4	3	3	3	3	2	2	3	4	4	4	4	NO14
496	1	2	59	1	1	1	6	2	2	4	4	4	4	4	2	2	3	4	2	2	2	4	2	4	4	4	3	4	4	4	3	3	2	2	2	4	4	4	4	4	4	3	3	2	2	NO14
497	1	2	28	2	2	2	3	1	2	5	5	5	5	5	4	4	4	4	2	2	2	4	3	5	5	4	3	3	3	3	3	3	3	3	3	4	4	4	4	3	4	4	4	4	4	NO15
498	1	2	20	3	2	3	4	2	2	5	5	5	5	3	3	3	3	3	1	2	3	3	3	5	5	5	3	5	5	5	3	4	4	4	3	4	4	4	4	4	4	4	4	4	4	NO15
499	1	1	30	2	2	2	3	2	1	4	4	5	4	4	4	4	5	5	1	2	3	4	3	5	5	1	1	2	2	2	4	4	4	5	4	4	4	3	3	4	4	4	4	3	3	NO15
500	1	2	45	2	2	2	4	2	2	5	5	5	5	4	4	4	4	5	1	2	3	5	4	5	5	3	1	2	2	2	4	3	4	4	3	2	4	3	4	3	3	4	4	3	2	NO15
501	1	1	19	2	2	3	4	2	2	4	4	4	4	4	4	4	3	3	1	1	3	3	3	4	4	1	1	3	2	3	3	3	3	3	3	3	3	3	3	3	3	3	3	3	3	NO15
502	1	1	19	3	2	2	4	3	2	4	4	4	4	4	4	4	3	3	1	1	3	3	3	3	3	2	2	3	3	3	3	4	3	3	3	3	3	3	3	2	2	3	3	3	1	NO15
503	1	2	43	2	2	1	5	2	2	4	5	5	5	4	3	3	3	3	2	2	2	3	2	4	4	3	2	4	4	2	3	3	3	4	3	4	3	3	4	4	4	3	3	3	2	NO15
504	1	2	58	1	1	1	5	1	2	3	4	4	3	3	3	3	3	2	1	1	3	3	3	2	2	2	1	3	3	1	4	3	3	4	3	4	4	4	5	4	5	4	4	3	2	NO15
505	2	1	53	2	2	2	4	1	2	4	4	4	4	4	3	3	3	3	1	2	3	3	2	4	4	3	2	4	4	3	4	2	2	3	3	4	4	3	3	3	4	3	4	3	1	NO15
506	1	1	35	3	2	2	4	2	1	5	5	5	5	5	5	4	5	4	2	2	3	2	5	5	5	3	1	4	4	3	4	5	4	5	3	5	4	4	4	3	4	4	4	4	3	NO15
507	1	2	46	2	2	2	5	1	2	4	5	4	4	5	5	5	5	5	1	1	2	3	3	5	5	1	5	5	5	5	5	5	5	5	5	5	5	5	5	5	5	4	4	4	5	NO16
508	1	1	44	2	2	2	5	1	2	5	5	5	5	5	5	5	5	5	1	1	3	4	4	5	5	2	2	5	5	5	5	3	5	5	5	5	5	5	5	5	5	5	5	5	5	NO16
509	2	2	45	2	2	2	5	1	2	5	5	5	5	5	5	5	5	5	1	1	3	5	4	5	5	2	2	5	5	5	4	2	5	4	5	3	5	5	5	5	5	5	5	5	5	NO16
510	1	1	46	2	2	2	5	1	2	5	5	5	4	3	3	5	5	5	1	1	2	4	2	4	3	2	1	2	2	3	5	3	5	5	5	5	5	3	4	2	3	5	5	5	2	NO16
511	1	1	52	2	2	2	5	2	1	5	5	5	5	5	5	4	4	5	1	1	4	4	4	5	5	3	3	5	5	5	4	5	4	4	5	4	5	5	5	4	5	4	4	4	4	NO16
512	1	2	32	2	2	1	5	2	2	5	5	5	5	5	5	5	5	5	1	2	4	4	4	5	5	5	5	5	5	5	4	3	4	3	3	5	5	5	5	5	5	5	5	5	5	NO16
513	1	2	41	2	1	2	3	2	2	5	5	5	5	5	5	5	5	5	1	2	3	5	3	5	5	2	5	5	5	5	5	3	5	3	4	4	5	4	4	5	4	5	5	3	5	NO16
514	1	1	25	3	2	2	5	3	1	5	5	5	5	5	5	5	5	5	1	2	2	5	3	5	5	5	5	5	5	5	5	5	5	5	5	5	5	5	5	5	5	5	5	5	5	NO16
515	2	1	22	3	2	3	4	2	2	5	5	5	5	5	5	5	5	5	1	1	4	4	4	5	5	5	5	5	5	5	4	3	4	3	3	4	4	4	4	4	4	4	4	4	4	NO16
516	1	1	47	2	2	2	3	2	2	4	4	5	4	5	4	5	4	3	1	2	2	3	3	4	3	3	3	4	3	3	3	3	4	4	5	4	4	4	4	5	5	4	4	4	3	NO16
517	1	1	21	3	2	3	5	2	2	5	5	5	5	5	5	5	5	5	1	1	1	5	4	5	5	5	5	5	5	5	5	2	3	3	3	5	5	5	5	5	5	5	5	5	5	NO16
518	1	1	50	2	2	2	4	2	2	5	5	5	5	5	5	5	5	5	1	2	2	5	3	5	5	5	5	5	5	5	5	5	5	5	5	5	5	5	5	5	5	5	5	5	5	NO16
519	1	2	23	3	2	3	7	2	2	5	5	5	5	5	5	5	5	5	1	1	2	5	2	5	5	5	5	5	5	5	5	5	5	5	5	5	5	5	5	5	5	5	5	5	5	NO16
520	1	2	34	2	2	2	6	1	2	5	5	5	5	5	5	5	5	5	1	1	3	4	5	5	5	5	5	5	5	5	5	3	5	5	5	5	5	5	4	5	5	5	5	5	5	NO16
521	2	2	25	3	2	2	7	2	1	5	5	5	5	5	5	5	5	5	1	1	2	4	3	5	5	5	5	5	5	5	5	5	5	5	5	5	5	5	5	5	5	5	5	5	5	NO16
522	1	2	46	2	2	2	4	1	2	4	5	3	3	4	2	2	3	3	2	2	1	4	3	4	4	3	2	4	5	4	4	3	5	4	4	3	3	4	4	4	4	4	5	5	5	NO17
523	1	2	49	1	1	2	4	1	1	4	5	4	3	5	4	3	4	5	2	2	1	3	2	4	3	2	5	3	4	3	2	3	4	4	5	2	3	2	2	3	3	3	4	2	5	NO17
524	1	1	78	2	1	3	2	1	2	4	4	3	4	2	2	2	2	2	2	2	1	2	1	2	2	3	2	3	3	2	3	3	4	4	4	4	4	3	4	4	3	4	4	4	2	NO17
525	1	2	76	1	2	1	2	1	2	4	3	3	2	2	1	1	1	2	2	2	1	3	1	3	3	4	2	4	4	2	3	3	5	5	4	4	5	3	4	5	3	4	5	4	2	NO17
526	1	1	38	2	2	2	5	1	1	4	4	5	5	5	3	3	3	3	1	2	2	2	3	2	4	2	3	4	4	2	3	2	3	3	3	3	3	3	2	2	3	3	3	2	2	NO17
527	1	2	38	3	2	3	6	1	1	5	5	5	5	3	3	1	1	3	2	2	1	2	1	4	4	4	3	5	5	3	4	2	3	3	3	3	2	5	4	3	3	2	4	3	3	NO17
528	1	2	26	2	2	3	7	1	2	5	5	5	5	3	3	1	1	2	2	2	1	2	1	4	4	4	3	1	1	3	3	2	3	2	3	3	2	3	3	3	1	2	2	2	2	NO17
529	1	1	42	2	2	2	4	2	2	4	5	5	4	3	3	3	2	1	2	2	2	3	3	3	4	5	5	3	5	2	3	2	2	3	4	3	4	2	1	3	4	2	3	1	1	NO17
530	1	2	42	1	2	3	5	1	2	5	5	4	3	5	5	4	5	4	2	2	2	4	4	5	5	2	5	3	5	5	5	5	5	5	5	5	5	5	5	5	5	5	5	5	5	NO17

## Sheet: Questionnaire data
NO	resident	gender	age	education	health	income source	population	income	party	GC1	GC2	GC3	GC4	GK1	GK2	GK3	GS1	GS2	equipment	sorting	PE1	PE2	PE3	BC1	BC2	BC3	EI1	EI2	EI3	EI4	FC1	FC2	FC3	FC4	FC5	LI1	LI2	LI3	LI4	LI5	LI6	GW1	GW2	GW3	GW4
Serial No.	2. Are you a permanent resident of your current village (lived there for six months)?	Your gender	4. Your age (years; numbers only)	5. Your education level	6. Your physical health?	7. The main sources of your current income are	8. Total number of people in your household (if in a household book; only numbers are required)	9 . Your total annual household income	10. Is anyone in your family a member of the Party or a grass-roots cadre such as a village cadre?	1.1 Separation of garbage is good for environmental protection in the village	1.2 Waste separation is beneficial to the health of residents.	1.3 Waste segregation can impede the spread of disease.	1.4 Waste segregation prevents contamination of arable soil.	2.1 I am well aware of the significance of waste separation.	2.2 I am well aware of the specific criteria for waste separation.	2.3 I am aware of laws and regulations or policies related to waste separation.	3.1 I can skillfully sort garbage	3.2 I am able to segregate waste when I master the technology of waste segregation.	12. Does your village have the relevant equipment (e.g. waste separation bins, etc.) for waste separation and disposal?	13. Is garbage sorted and put out in your village?	14. Has your village conducted any publicity and training on waste separation?	15. Relevant publicity can help you understand the knowledge and skills of waste separation.	16. How strong is the publicity of the government and the media about waste separation?	17. Do you agree with the following statements about waste separation. -1. The placing of separate garbage cans inside the village helps to separate garbage.	2. Clear and simple waste sorting categories help with sorting.	3. When taking out the trash, I want the trash cans to be as close to my house as possible.	4. Separation of garbage in order to facilitate the sale of garbage for profit.	5. The incentives from the village community help us to categorize our garbage.	6. Government subsidies help us to separate waste.	7. Giving appropriate penalties for failure to separate garbage helps us to separate garbage.	18. Do you agree with the following related statements? -1. Sorting garbage can get me praised	2. My position in the village is important	3. If someone else does a good job of separating garbage, but I don't do it well enough to make me lose face	4. I care a lot about what others think and say about me	5. I care about honorary titles such as "Model Farmer for Garbage Separation".	19. Do you agree with the following statements about attitudes towards the village community. -1. I strongly agree with the traditional practices of the village	2. I think it's important for rural areas to be organized in this way	3. I feel content living in the village	4. I would like to live in this village all the time	5. If I were to move away from this village, I would feel very unhappy	6. Personal relationships in the village are important to me	20. Do you agree with the following statements about "willingness to separate garbage"? -1. I am willing to participate in training and learning about waste separation.	2. I am willing to separate garbage in my daily life.	3. I am willing to supervise others/people in the village to separate garbage.	4. I am willing to pay a certain amount of money to support the sorting of garbage in the Village.
1	1	1	24	4	4	3	3	2	2	5	5	5	5	5	5	5	5	5	1	2	2	3	3	5	5	5	5	5	5	5	5	5	5	5	5	5	5	5	5	5	5	5	5	5	5
2	1	1	24	4	5	3	3	3	2	3	3	3	3	3	3	3	3	3	2	2	1	5	2	5	5	5	5	5	5	5	3	3	3	3	3	3	3	3	3	3	3	5	5	5	5
3	1	1	30	4	4	2	4	4	2	5	5	5	5	5	5	5	5	5	1	1	3	4	3	4	4	4	4	4	4	4	5	5	5	5	5	5	5	5	5	5	5	4	4	4	4
4	1	1	50	2	3	1	4	2	2	5	5	5	5	5	3	5	3	5	1	1	5	5	5	5	5	4	4	5	4	5	2	2	4	2	4	4	4	5	5	5	3	4	5	4	4
5	1	2	49	2	3	2	4	2	1	5	5	5	5	5	3	3	3	5	1	1	3	3	3	5	5	5	5	5	5	3	4	3	3	3	3	3	4	4	4	4	4	5	5	5	3
6	1	2	27	4	3	3	4	2	2	5	5	5	5	5	5	5	5	5	1	1	3	3	3	5	5	5	5	5	5	5	3	3	3	3	3	4	4	4	4	4	4	4	5	3	3
7	1	1	18	4	3	3	5	4	1	4	4	4	4	4	4	4	4	4	1	1	3	4	3	4	4	4	4	4	4	4	4	4	4	4	4	4	4	4	4	4	4	4	4	4	4
8	2	1	25	5	5	1	5	4	2	1	1	1	1	1	3	2	2	3	2	2	2	4	3	1	1	1	1	1	1	1	1	3	1	1	2	2	2	2	2	3	2	1	2	2	2
9	1	1	24	3	5	2	4	2	2	3	3	3	3	4	4	4	4	4	1	1	2	3	3	3	3	3	3	3	3	3	4	3	3	3	3	3	3	3	3	3	3	3	3	3	3
10	1	2	23	3	5	2	5	4	1	5	5	3	2	2	1	1	1	4	1	2	3	3	3	5	5	3	2	5	5	5	4	1	4	4	4	5	5	3	3	3	3	3	3	3	3
11	2	2	25	4	4	3	4	5	1	4	4	5	4	4	2	2	2	4	2	2	1	4	2	4	5	4	4	5	5	4	3	2	4	4	4	3	5	4	3	3	4	5	5	4	4
12	1	1	26	5	5	3	4	3	2	5	5	5	5	5	4	5	4	5	1	1	4	4	4	5	5	5	5	5	5	5	4	3	4	4	4	4	4	4	3	3	3	5	5	5	5
13	1	2	28	4	5	1	4	6	2	5	5	5	5	5	4	4	4	4	2	2	2	4	2	4	4	3	3	4	4	3	3	3	3	3	3	3	3	3	3	3	3	4	4	3	3
14	2	1	50	2	3	2	4	8	2	5	5	5	4	3	2	2	1	2	2	2	2	3	3	4	4	2	4	5	5	3	4	1	4	3	4	4	4	3	2	3	4	4	4	3	3
15	1	1	23	4	5	2	4	5	2	3	3	3	3	3	3	3	3	3	1	2	1	4	3	3	3	3	3	3	4	3	3	3	3	3	3	3	3	3	3	3	3	3	3	3	3
16	1	1	46	2	5	2	4	5	2	5	5	5	5	3	5	5	5	5	1	2	3	5	2	5	5	5	5	5	5	5	5	3	3	3	3	5	5	5	5	5	5	5	5	5	5
17	1	2	50	1	4	1	4	5	2	5	5	5	5	5	5	5	5	5	2	2	1	3	3	3	3	3	3	3	3	3	3	3	3	3	3	3	3	3	3	3	3	3	3	3	3
18	1	2	49	1	5	1	4	5	2	3	3	3	3	3	3	3	3	3	2	2	1	3	4	3	3	3	3	3	3	3	3	3	3	3	3	3	3	3	3	3	3	3	3	3	3
19	1	1	21	4	5	2	4	5	2	3	3	3	3	3	3	3	3	3	2	2	1	3	3	3	3	3	3	3	3	3	3	3	3	3	3	3	3	3	3	3	3	3	3	3	3
20	1	1	48	3	5	1	3	3	1	5	5	5	5	5	5	5	5	5	2	2	2	5	3	5	5	5	5	5	5	5	5	5	5	5	5	5	5	5	5	5	5	5	5	5	5
21	1	1	33	3	5	2	8	4	2	1	1	1	1	3	3	3	3	4	1	2	2	1	2	5	5	1	5	4	5	5	2	3	2	1	1	5	3	1	1	1	1	5	5	1	1
22	1	1	20	4	5	3	5	6	2	5	5	5	5	3	3	3	3	4	1	1	3	3	3	4	4	4	4	4	4	4	4	4	5	4	4	4	3	2	1	2	3	3	3	1	1
23	1	1	49	2	4	3	5	5	2	3	3	5	5	3	3	4	1	3	2	2	1	3	1	4	3	1	3	4	5	5	5	3	4	4	4	3	4	4	4	4	3	2	3	3	2
24	1	2	52	1	2	2	5	5	1	4	5	5	4	3	4	2	4	5	2	2	1	4	2	4	4	4	3	4	5	4	3	3	4	3	4	4	5	4	4	3	3	3	4	3	2
25	1	1	21	4	4	3	3	2	1	5	5	5	5	5	5	5	5	5	1	1	3	4	3	5	5	5	5	5	5	5	5	5	5	5	5	5	5	5	5	5	5	5	5	5	5
26	1	1	20	4	5	3	4	9	2	5	5	5	5	5	5	5	5	5	1	1	3	1	3	5	5	3	3	5	5	5	5	3	4	4	4	4	4	4	4	4	4	4	4	4	4
27	1	2	45	3	5	3	4	6	1	5	5	5	5	5	5	5	5	5	1	1	5	5	5	5	5	2	1	5	5	5	2	5	5	5	5	5	5	5	5	5	5	5	5	5	5
28	1	2	21	4	4	3	4	1	2	4	4	5	5	2	1	2	2	4	2	2	2	5	3	2	4	4	3	4	4	4	2	2	4	4	4	1	4	2	1	3	4	4	4	5	2
29	1	1	22	4	4	3	6	1	1	5	5	4	4	1	1	2	2	1	2	2	2	4	4	2	2	1	1	2	2	1	2	2	1	2	2	1	1	1	2	3	2	4	4	5	2
30	1	1	19	3	5	3	2	11	1	5	5	5	5	5	5	5	5	5	1	1	5	5	5	5	5	5	5	5	5	5	5	5	5	5	5	5	5	5	5	5	5	5	5	5	5
31	1	2	24	4	1	3		4	1	5	5	5	5	5	5	5	5	5	2	2	2	2	2	5	5	5	5	5	5	5	5	5	5	5	5	5	5	5	5	5	5	5	5	5	5
32	1	1	19	3	5	3	2	11	1	5	5	5	5	5	5	5	5	5	1	1	5	5	5	5	5	5	5	5	5	5	5	5	5	5	5	5	5	5	5	5	5	5	5	5	5
33	1	2	50	2	5	1	4	2	1	5	5	5	5	5	5	5	5	5	2	2	2	5	2	5	5	5	5	5	5	5	5	5	5	5	5	5	5	5	5	5	5	5	5	5	5
34	1	1	20	3	5	3	4	1	1	5	5	5	5	5	5	5	5	5	1	1	2	3	3	5	5	5	5	5	5	5	5	5	5	5	5	4	4	4	4	4	4	4	4	4	4
35	1	1	20	3	4	3	4	3	1	4	4	4	4	4	4	4	4	4	1	1	3	3	3	4	4	3	3	4	3	4	4	2	3	4	4	4	5	5	3	5	3	4	3	5	5
36	1	1	19	3	5	3	2	11	1	5	5	5	5	5	5	5	5	5	1	1	5	5	5	5	5	5	5	5	5	5	5	5	5	5	5	5	5	5	5	5	5	5	5	5	5
37	1	1	19	5	5	3	2	11	1	5	5	5	5	5	5	5	5	5	1	1	5	5	5	5	5	5	5	5	5	5	5	5	5	5	5	5	5	5	5	5	5	5	5	5	5
38	1	1	21	4	5	2	4	6	2	5	5	5	5	5	5	5	5	5	1	1	3	3	4	5	5	5	5	5	5	5	5	5	5	5	5	5	5	5	5	5	5	5	5	5	5
39	1	1	31	3	5	2	4	6	2	5	5	1	5	1	1	1	1	1	2	2	1	1	1	1	1	1	1	1	1	1	1	1	1	1	1	1	1	1	1	1	1	1	1	1	1
40	1	1	11	1	5	3	6	1	2	1	1	1	1	1	1	1	1	1	2	2	1	1	1	1	1	1	1	1	1	1	1	1	1	1	1	1	1	1	1	1	1	1	1	1	1
41	1	2	31	2	3	3	5	4	2	5	5	5	5	5	5	5	4	5	1	1	4	5	4	5	5	5	3	5	5	4	4	1	4	4	5	5	5	5	5	5	5	5	5	5	1
42	1	2	30	4	5	2	4	6	2	5	5	5	5	5	5	5	5	5	1	1	3	3	3	5	5	5	5	5	5	5	5	5	5	5	5	5	5	5	5	5	5	5	5	5	5
43	1	2	18	3	4	3	5	9	1	5	5	4	5	5	4	5	4	4	1	1	4	4	5	5	5	4	3	4	4	4	4	4	3	3	3	4	4	3	4	3	3	5	5	5	5
44	1	2	26	3	4	3	8	4	2	4	4	4	4	3	3	3	3	3	1	1	3	3	3	3	3	3	3	3	3	3	3	3	3	3	3	3	3	3	3	3	3	3	3	3	3
45	1	2	26	2	3	2	6	4	2	3	3	3	3	3	3	3	3	3	1	1	3	3	3	3	3	3	3	3	3	3	3	3	3	3	3	3	3	3	3	3	3	3	3	3	3
46	1	2	31	2	3	3	4	4	2	5	5	5	5	5	5	5	4	5	1	1	3	4	4	5	5	5	5	5	5	3	5	3	5	4	5	5	5	5	5	5	5	5	5	5	1
47	1	2	26	3	5	3	4	4	1	5	5	5	5	5	5	5	5	5	2	2	2	2	3	5	5	5	5	5	5	5	5	5	5	5	5	5	5	5	5	5	5	5	5	5	5
48	1	2	30	2	5	3	5	3	1	5	5	5	5	5	5	5	5	5	2	2	2	4	2	5	5	5	5	5	5	5	5	5	5	5	5	5	5	5	5	5	5	5	5	5	5
49	1	2	30	2	4	3	9	4	2	4	4	4	4	3	3	3	3	3	1	1	1	3	2	3	3	2	2	2	2	3	2	3	3	3	3	3	3	3	3	4	3	3	3	3	3
50	1	1	29	2	5	2	5	4	1	5	5	5	5	5	5	5	5	5	2	2	3	4	2	5	5	5	5	5	5	5	5	5	5	5	5	5	5	5	5	5	5	5	5	5	5
51	1	2	21	4	5	3	4	2	1	5	5	5	4	3	3	3	3	4	2	2	2	4	3	3	4	3	5	4	4	4	3	3	4	3	3	4	4	4	4	4	4	4	4	4	4
52	1	2	21	4	5	3	4	2	1	4	4	4	4	4	4	4	4	4	2	2	3	4	3	4	4	4	4	4	4	4	4	4	4	4	4	4	4	4	4	4	4	4	4	4	4
53	1	1	23	3	3	2	2	3	2	4	4	4	4	3	2	2	2	4	2	2	2	4	3	4	4	4	3	3	3	3	3	1	4	3	2	3	4	2	2	2	3	3	4	2	3
54	1	1	33	2	5	2	4	5	1	4	4	4	4	4	4	4	4	4	1	1	3	4	4	4	4	2	2	2	2	2	2	4	3	3	4	3	4	4	4	4	4	4	4	4	2
55	1	1	31	1	5	1	4	1	2	1	1	1	1	1	1	1	1	1	2	2	1	1	1	1	1	1	1	1	1	1	1	1	1	1	1	1	1	1	1	1	1	1	1	1	1
56	1	2	31	2	3	3	4	4	2	5	5	5	5	4	4	4	4	5	1	1	3	3	3	5	5	3	3	5	5	2	5	2	5	4	5	5	5	3	5	5	4	5	5	5	1
57	1	1	29	3	4	2	4	2	2	5	5	5	5	5	4	3	3	5	2	2	1	5	2	5	5	3	4	3	3	3	3	3	3	3	3	4	4	4	4	4	5	4	5	3	3
58	1	1	31	2	3	2	4	4	2	5	5	5	5	4	4	4	4	4	1	1	3	3	3	4	4	3	4	5	5	3	5	5	5	5	5	5	4	4	4	4	4	4	4	4	1
59	1	2	18	4	5	3	5	2	2	5	5	5	5	5	5	5	5	5	1	2	3	5	3	5	5	5	5	5	5	5	4	4	5	5	5	5	5	5	5	5	5	5	5	5	5
60	1	1	26	4	3	2		5	2	5	5	5	5	5	5	5	3	5	2	2	1	4	3	5	5	3	3	3	3	3	3	3	3	3	3	3	3	4	3	3	3	3	4	3	3
61	1	2	21	4	4	3	5	4	2	5	5	5	5	5	4	3	3	4	2	2	2	4	3	4	4	4	3	4	4	5	3	3	3	2	3	3	4	4	4	4	3	5	5	4	4
62	1	2	18	4	4	3	6	3	2	5	5	5	5	5	5	2	3	4	2	2	2	4	2	5	5	3	4	4	4	4	3	1	3	3	3	5	5	5	3	4	4	3	4	3	3
63	1	2	21	4	4	3	5	4	2	5	5	5	5	5	5	4	4	5	2	2	2	5	3	5	5	4	4	4	4	4	4	3	3	2	4	4	4	4	4	4	3	5	5	5	4
64	1	1	26	4	3	2	2	6	2	4	4	4	4	4	4	4	4	4	2	2	1	4	3	4	4	4	4	4	4	4	3	3	3	3	3	3	3	3	3	3	3	4	4	4	4
65	2	2	17	4	5	3	5	5	2	5	5	5	5	5	3	3	2	2	1	2	1	4	2	5	5	5	5	5	5	5	3	1	5	5	5	5	5	5	5	4	3	5	5	5	5
66	1	2	18	4	4	3	6	3	2	5	5	5	5	3	3	3	3	4	2	2	2	4	2	5	5	4	4	3	3	3	4	2	4	3	3	5	5	4	3	4	5	3	4	3	4
67	2	1	20	4	4	3		11	2	4	4	4	4	4	4	4	4	4	2	1	2	4	3	4	4	4	4	4	4	4	4	4	4	4	4	4	4	4	4	4	4	4	4	4	4
68	2	1	19	4	5	3	5	6	2	5	5	5	5	5	3	3	3	3	2	2	1	5	2	5	5	3	3	4	4	5	3	3	5	3	5	3	5	3	2	5	5	5	5	4	4
69	2	2	26	5	4	3	5	4	1	5	5	5	5	4	4	4	4	5	2	2	2	5	2	5	5	3	2	5	5	4	3	3	4	3	3	4	4	4	1	3	3	5	5	5	4
70	1	1	27	4	5	2	1	3	2	5	5	5	5	5	5	5	5	5	1	1	3	3	3	5	5	5	5	5	5	5	5	5	5	5	5	5	5	5	5	5	5	5	5	5	5
71	1	2	26	4	3	3	4	3	2	5	5	5	5	4	4	4	4	5	1	2	1	5	2	5	5	5	5	5	5	3	3	3	3	3	3	3	3	3	3	3	3	3	4	2	3
72	1	1	20	3	3	2	4	5	2	3	3	3	3	3	3	3	3	3	1	1	3	3	3	3	3	3	3	3	3	3	3	3	3	3	3	3	3	3	3	3	3	3	3	3	3
73	1	1	21	3	4	2	4	4	2	3	3	3	3	3	3	3	3	3	1	1	3	3	3	3	3	3	3	3	3	3	3	3	3	3	3	3	3	3	3	3	3	3	3	3	3
74	1	2	33	3	4	2	4	6	2	5	5	5	5	5	5	5	5	5	1	2	5	5	5	5	5	5	5	5	5	3	5	5	5	5	5	3	5	5	5	5	5	5	5	5	5
75	1	2	17	3	4	3	7	1	2	4	4	5	5	3	3	3	4	4	1	1	3	4	4	4	4	4	4	5	5	5	4	3	3	4	4	3	4	4	4	4	5	4	4	4	4
76	1	1	17	3	5	3	5	2	2	3	3	3	3	3	2	3	3	3	2	2	3	4	4	3	3	3	3	3	3	3	3	3	3	3	3	3	3	3	3	3	3	3	3	3	3
77	1	2	16	3	4	3	7	1	1	4	4	4	4	4	4	4	4	4	1	1	4	4	4	4	4	4	4	4	4	4	4	4	4	4	4	4	4	4	4	4	4	4	4	4	4
78	1	2	23	4	5	2	3	4	2	5	5	5	5	5	5	5	5	5	1	2	2	5	3	5	5	5	5	5	5	5	5	5	5	5	5	5	5	5	5	5	5	5	5	5	5
79	1	2	16	3	5	3	5	4	2	5	5	5	5	5	5	5	5	5	2	2	2	5	3	5	5	4	3	5	5	5	5	5	5	5	5	5	5	5	5	5	5	5	5	5	5
80	1	2	23	4	5	2	3	4	2	5	5	5	5	5	5	5	5	5	1	1	3	3	3	5	5	5	5	5	5	5	5	5	5	5	5	5	5	5	5	5	5	5	5	5	5
81	1	1	18	5	5	2	4	2	1	5	5	5	5	5	5	5	5	5	1	1	2	5	2	5	5	5	5	5	5	5	5	5	5	5	5	5	5	5	5	5	5	5	5	5	5
82	1	2	16	3	5	3	5	5	2	5	5	5	5	5	5	5	5	5	2	2	2	3	3	5	5	5	5	5	5	5	5	5	5	5	5	5	5	5	5	5	5	5	5	5	5
83	1	2	17	3	3	3	6	4	2	5	5	5	5	5	5	5	5	5	1	1	4	5	4	5	5	5	5	5	5	5	3	3	3	3	3	4	4	4	4	4	4	5	5	5	5
84	1	2	15	3	5	3	6	2	2	5	5	5	5	5	5	5	3	4	1	1	3	5	5	5	5	5	1	5	5	5	2	1	1	1	1	5	5	1	3	5	3	5	5	5	4
85	1	2	16	3	1	3	6	1	2	5	5	5	5	5	5	5	5	5	1	2	1	5	5	5	5	5	5	5	5	5	1	2	1	2	2	5	5	5	5	5	5	5	5	5	5
86	1	2	18	3	3	3	6	4	2	5	5	5	5	5	5	5	5	5	1	1	4	5	4	5	5	5	5	5	5	5	3	3	3	3	3	5	5	5	5	5	5	5	5	5	5
87	1	2	42	4	4	3	4	1	2	5	5	5	5	5	5	5	5	5	2	2	1	5	2	5	5	5	5	5	5	5	5	5	5	5	5	5	5	5	5	5	5	5	5	5	5
88	1	2	50	1	4	3	7	1	2	4	4	4	4	4	4	4	4	4	1	1	4	4	4	4	4	4	4	4	4	4	4	4	4	4	4	4	4	4	4	4	4	4	4	4	4
89	1	2	42	4	5	3	4	1	2	5	5	5	5	5	5	5	5	5	2	2	4	4	1	5	5	5	5	5	5	5	5	5	5	5	5	5	5	5	5	5	5	5	5	5	5
90	1	2	19	3	5	3	6	3	2	5	5	5	5	5	5	5	5	5	1	1	4	5	3	5	5	5	5	5	5	5	5	5	5	5	5	5	5	5	5	5	5	5	5	5	5
91	2	2	50	1	4	3	7	1	2	4	4	4	4	4	4	4	4	4	1	1	4	4	4	4	4	4	4	4	4	4	4	4	4	4	4	4	4	4	4	4	4	4	4	4	4
92	1	2	17	3	4	3	4	4	2	5	5	5	5	5	5	5	5	5	1	1	3	5	4	5	5	4	4	5	5	5	2	3	2	1	1	5	5	5	5	5	5	5	5	5	4
93	1	2	19	3	5	3	6	3	2	5	5	5	5	5	5	5	5	5	1	1	4	4	4	5	5	5	5	5	5	5	5	5	5	5	5	5	5	5	5	5	5	5	5	5	5
94	1	2	17	3	4	3	4	4	2	5	5	5	5	5	5	5	5	5	1	1	3	5	4	5	5	5	5	5	5	5	1	1	1	1	1	5	5	5	5	5	5	5	5	5	5
95	1	1	17	3	5	3	4	8	2	5	5	5	5	5	5	5	5	5	1	1	2	4	3	5	5	5	5	5	5	5	5	5	5	5	5	5	5	5	5	5	5	5	5	5	5
96	1	1	18	3	5	3	4	1	1	5	5	5	5	5	5	5	5	5	2	2	5	5	5	5	5	5	5	5	5	5	5	5	5	5	5	5	5	5	5	5	5	5	5	5	5
97	1	1	16	2	4	3		2	2	5	5	5	5	4	5	5	5	5	1	1	3	5	5	4	4	2	2	3	2	3	3	2	3	3	4	3	4	4	4	4	4	5	5	5	5
98	1	2	30	4	4	2	7	1	1	5	5	5	5	5	5	5	5	5	1	1	4	4	4	5	5	5	5	5	5	5	5	5	5	3	3	3	5	5	5	5	5	5	5	5	5
99	1	2	16	3	5	3	5	3	2	3	4	3	4	4	3	3	3	4	1	1	2	4	2	4	4	4	4	4	4	4	4	4	4	4	4	3	3	3	3	3	4	4	4	3	3
100	1	1	33	4	4	2	3	5	2	5	5	5	5	5	5	5	5	5	2	2	1	5	2	5	5	1	5	5	5	3	5	5	5	5	5	5	5	5	5	5	5	5	5	5	5
101	1	2	19	3	5	2		5	1	5	5	5	5	5	5	5	5	5	1	2	4	4	4	5	5	5	5	5	5	5	5	5	5	5	5	5	5	5	5	5	5	5	5	5	5
102	1	1	16	3	4	3	5	4	2	4	4	5	5	3	3	3	3	3	1	2	2	3	3	4	4	3	2	4	4	3	2	2	3	3	3	3	3	3	2	3	3	3	4	3	3
103	1	2	27	4	4	2	5	7	2	5	5	5	5	5	5	5	5	5	2	2	2	5	3	5	5	2	1	5	5	5	1	1	1	1	1	3	4	2	2	2	2	5	5	5	5
104	1	1	18	3	5	3	3	1	2	5	5	5	5	4	4	4	4	4	2	2	3	3	4	4	4	4	4	4	4	4	3	2	3	4	3	3	3	4	3	4	3	3	4	3	3
105	1	2	21	4	3	2	4	2	2	4	4	4	4	3	2	2	2	3	1	2	3	3	3	3	3	3	3	4	4	2	3	2	2	2	2	3	3	3	3	3	3	3	3	3	3
106	1	2	16	3	3	3	6	1	2	5	4	4	5	3	3	3	3	3	1	1	3	3	4	4	3	3	2	2	2	4	3	2	3	3	3	3	4	4	4	4	3	4	4	4	3
107	1	1	17	3	5	3	8	3	2	5	5	5	5	5	5	5	5	5	1	1	4	5	5	5	5	5	5	5	5	5	5	5	5	5	5	5	5	5	5	5	5	5	5	5	5
108	1	1	17	3	5	3	6	3	2	5	5	5	5	5	5	5	5	5	1	1	4	5	5	5	5	5	5	5	5	5	5	5	5	5	5	5	5	5	5	5	5	5	5	5	5
109	1	1	17	3	5	3	5	5	2	5	5	4	5	5	5	4	3	4	1	1	3	4	4	4	4	3	3	4	4	3	3	3	3	3	3	3	3	3	4	3	3	3	3	3	3
110	1	1	43	2	3	3	4	1	2	5	5	5	5	5	5	5	5	5	2	2	1	3	1	5	5	5	5	5	5	5	5	5	5	5	5	5	5	5	5	5	5	5	5	5	5
111	1	1	43	2	3	3	4	1	2	5	5	5	5	5	5	5	5	5	2	2	1	3	3	5	5	5	5	5	5	5	5	5	5	5	5	5	5	5	5	5	5	5	5	5	5
112	1	2	26	4	4	3	5	4	2	4	4	4	4	4	3	3	3	3	2	2	3	4	3	3	4	4	3	4	4	4	4	3	3	3	3	3	4	4	4	4	3	3	3	3	3
113	1	1	30	4	4	2	4	6	2	5	5	5	5	5	5	5	5	5	1	2	3	5	3	5	5	5	5	5	5	5	4	5	5	5	3	5	5	5	5	5	5	3	5	5	5
114	2	2	27	4	4	2	4	2	2	5	5	5	5	5	4	3	3	5	1	2	3	4	3	5	5	3	3	5	5	3	3	3	3	3	3	3	4	3	4	4	4	4	4	4	2
115	2	2	18	4	5	3	3	11	1	4	4	5	5	5	5	5	5	5	2	2	3	3	3	5	5	5	5	5	5	5	5	5	5	5	5	5	5	5	5	5	5	5	5	5	5
116	1	2	26	4	4	3	5	4	2	4	4	4	4	3	3	3	3	3	1	2	3	3	3	3	4	4	3	4	4	4	4	3	3	3	3	3	3	3	4	4	3	3	3	3	3
117	1	1	30	4	4	2	4	6	2	5	5	5	5	3	3	3	2	4	2	2	1	4	1	4	3	3	1	4	3	4	3	2	2	2	1	3	4	3	4	5	4	4	4	4	3
118	1	2	26	4	4	3	5	4	2	4	4	4	4	3	3	3	3	3	1	2	3	3	3	3	4	4	3	4	4	4	4	3	3	3	3	3	3	3	4	4	3	3	3	3	3
119	1	2	26	4	3	3	5	4	2	4	4	4	4	4	4	4	4	4	1	2	3	3	3	4	4	4	4	4	4	4	4	4	4	4	4	4	4	4	4	4	4	4	4	4	4
120	1	2	23	3	4	3	5	4	2	4	4	4	4	4	4	4	4	4	1	2	3	3	3	4	4	4	4	4	4	4	4	4	4	4	4	4	4	4	4	4	4	4	4	4	4
121	1	2	17	3	3	3	6	5	2	5	5	5	5	4	4	4	4	4	1	1	4	5	4	4	4	3	4	3	3	3	3	3	3	3	3	4	4	4	4	4	4	4	4	4	4
122	2	2	26	2	4	2	6	5	1	4	4	4	4	4	3	3	3	4	1	2	1	4	2	3	3	2	4	4	4	4	4	2	5	4	3	4	3	2	2	2	3	3	3	3	3
123	1	1	20	4	4	3	4	6	1	4	4	4	5	3	2	1	1	3	2	2	1	4	2	4	4	5	3	4	4	3	3	2	4	3	4	3	4	3	4	2	4	4	5	3	2
124	1	1	21	4	4	3	4	9	1	5	5	5	5	4	4	4	4	4	1	1	2	5	3	5	5	5	5	5	5	5	5	3	5	5	5	5	5	5	5	5	5	5	5	5	5
125	1	1	20	4	4	1	5	4	1	4	4	4	4	3	3	4	2	2	1	1	2	3	2	4	4	4	3	4	4	4	3	3	3	3	3	3	4	3	3	3	3	2	2	2	2
126	1	1	52	2	4	1	5	4	1	3	3	3	3	3	4	3	4	3	1	1	2	3	2	4	4	3	4	3	4	4	3	4	3	4	3	3	3	4	4	4	4	2	2	2	2
127	1	2	20	4	4	2	5	3	2	5	5	5	5	5	5	5	5	5	1	1	3	3	3	3	3	3	3	3	3	3	3	3	4	4	4	4	4	4	4	4	4	4	4	4	4
128	2	1	21	4	5	3	4	11	2	5	5	5	5	5	5	5	5	5	1	1	3	4	3	5	5	5	5	5	5	5	5	5	5	5	5	5	5	5	5	5	5	5	5	5	5
129	1	1	50	4	4	2	4	5	1	4	4	4	4	5	5	5	5	5	2	2	2	4	2	4	4	4	4	4	4	4	4	4	4	4	4	3	4	3	3	3	3	3	3	3	3
130	1	2	40	3	5	2	4	3	1	5	5	5	5	5	5	5	5	5	1	1	4	5	5	5	5	1	5	5	5	5	2	5	1	2	4	2	5	5	4	5	5	5	5	5	5
131	1	2	50	3	4	2	4	5	1	4	4	4	4	4	4	4	4	4	2	2	2	3	2	4	4	4	4	4	4	4	4	4	4	4	4	4	4	4	4	4	4	4	4	4	4
132	2	2	19	4	4	3	3	9	1	5	5	5	5	3	3	4	3	3	2	2	1	2	3	5	5	5	5	5	5	5	5	5	3	3	3	5	5	5	5	5	5	5	5	5	5
133	1	1	46	4	5	2	3	5	1	5	5	5	5	4	3	4	4	5	1	1	3	4	4	5	4	2	2	2	3	3	3	3	4	3	3	2	3	3	2	3	2	4	4	4	4
134	1	2	20	4	5	3		4	1	4	4	4	4	4	4	4	4	4	1	1	3	3	3	4	4	4	4	4	4	4	4	4	4	4	4	4	4	4	4	4	4	4	4	4	4
135	1	2	45	4	4	2	6	9	2	5	5	5	5	5	5	5	4	5	1	1	3	5	3	5	5	2	2	4	4	4	3	3	5	5	3	5	5	4	4	4	5	5	5	5	5
136	1	1	34	4	5	2	4	7	2	5	5	5	5	5	5	5	5	5	1	2	2	3	2	5	5	5	5	5	5	5	5	5	5	5	5	5	5	5	5	5	5	5	5	5	5
137	1	2	32	4	5	3	4	3	2	3	4	4	4	4	3	3	3	3	2	2	2	4	2	4	4	4	4	4	4	4	4	4	4	4	4	3	3	3	3	3	3	3	3	3	3
138	1	1	45	2	5	1	4	4	1	5	5	5	5	5	5	5	5	5	2	2	5	5	5	5	5	5	5	5	5	5	5	5	5	5	5	5	5	5	5	5	5	5	5	5	5
139	1	2	51	3	4	2	1	3	1	4	4	5	5	5	3	4	3	5	2	2	2	4	2	5	4	3	3	3	3	4	3	3	3	3	4	1	5	4	5	4	5	4	4	3	3
140	1	1	47	3	3	2	3	5	1	5	5	5	5	4	4	3	4	4	2	2	2	4	3	4	4	4	2	4	4	3	4	3	3	4	4	3	3	3	3	3	3	3	4	3	2
141	1	2	38	2	3	3	5	4	2	5	5	5	5	5	5	5	5	5	1	1	4	5	5	5	5	5	5	5	5	5	5	5	5	5	5	5	5	5	5	5	5	5	5	5	5
142	1	2	17	3	5	3	4	11	1	5	5	5	5	5	5	5	5	5	1	1	5	5	5	5	5	5	5	5	5	5	5	5	5	5	5	5	5	5	5	5	5	5	5	5	5
143	1	2	17	3	5	3	5	2	1	5	5	5	5	5	5	5	5	5	1	1	4	1	5	5	5	5	5	5	5	5	5	5	5	5	5	5	5	5	5	5	5	5	5	5	5
144	1	2	36	2	3	3	5	2	2	5	5	5	5	5	5	5	5	5	2	2	2	4	3	5	5	5	5	5	5	5	3	3	3	3	3	5	5	5	5	5	5	5	5	5	5
145	1	2	35	4	4	2	4	9	1	5	5	5	5	5	5	5	5	5	1	2	3	4	3	5	5	3	1	5	5	2	3	1	5	3	3	3	5	3	4	5	4	3	5	3	3
146	1	2	55	3	3	3	3	9	1	4	4	4	4	4	4	4	4	4	2	2	2	4	3	4	4	4	4	4	4	4	4	4	4	4	4	4	4	4	4	4	4	4	4	4	4
147	1	1	41	3	4	3	5	2	2	5	5	5	5	5	5	5	5	5	1	1	4	4	4	5	5	5	5	5	5	5	5	5	5	5	5	5	5	5	5	5	5	5	5	5	5
148	1	1	37	3	4	2	5	4	2	5	5	5	5	5	4	3	5	5	1	2	3	4	3	5	5	5	5	5	5	5	5	3	4	4	3	3	3	3	3	5	3	5	5	5	5
149	2	2	19	4	5	3	3	7	1	5	5	5	5	5	5	5	5	5	2	2	5	5	5	5	5	5	5	5	5	5	5	5	5	5	5	5	5	5	5	5	5	5	5	5	5
150	1	2	55	4	4	3	5	8	1	5	5	5	4	5	5	5	3	4	1	1	3	4	3	4	4	3	3	4	4	2	3	4	4	3	5	3	5	4	2	3	4	3	4	3	5
151	1	2	19	4	4	3	5	2	2	1	1	1	1	3	3	3	3	3	1	1	2	5	3	1	1	1	1	1	1	1	3	3	3	3	3	3	3	3	3	3	3	3	3	3	3
152	1	2	25	4	5	2	5	5	1	5	5	5	5	5	5	5	5	5	1	1	5	5	5	5	5	5	5	5	5	5	5	5	5	5	5	5	5	5	5	5	5	5	5	5	5
153	1	2	46	2	5	2	5	5	1	5	2	1	1	1	1	1	2	4	1	2	1	2	1	1	1	1	1	1	5	4	3	3	3	3	3	3	3	3	3	3	3	3	3	3	3
154	1	2	45	4	3	3	3	7	1	4	4	5	4	4	2	1	1	5	2	2	1	5	1	5	5	4	2	4	4	4	4	2	3	4	4	4	4	4	4	4	4	5	5	5	3
155	1	2	40	4	4	3	4	1	2	5	5	5	5	3	2	2	3	4	2	2	2	4	3	4	4	3	4	5	5	5	3	3	4	4	4	4	4	4	4	4	4	4	4	4	5
156	2	2	39	3	4	2	5	2	2	4	4	4	4	4	5	4	4	4	1	1	3	3	3	3	4	4	5	4	4	5	4	4	4	5	5	4	3	4	4	4	4	4	3	4	3
157	2	1	42	3	5	2	4	8	2	5	5	5	5	5	5	5	5	5	1	1	3	3	3	4	4	4	4	4	4	4	4	4	4	4	4	4	4	4	4	4	4	4	4	4	4
158	2	2	19	4	5	3	4	3	2	5	5	5	5	5	5	5	5	5	2	2	1	4	5	5	5	5	5	5	5	5	5	5	5	5	5	5	5	5	5	5	5	5	5	5	5
159	1	1	42	3	4	2	5	2	2	4	4	4	4	4	4	4	4	4	1	1	3	4	5	4	4	4	4	4	4	4	4	4	4	4	4	4	4	4	4	4	4	4	4	4	4
160	1	2	43	4	4	2		6	1	5	5	5	5	5	4	4	4	4	1	1	3	3	3	4	4	1	1	4	4	5	4	1	2	1	4	1	2	5	5	5	2	3	4	5	4
161	2	2	20	4	3	3	3	8	1	5	5	5	5	5	5	5	5	5	2	2	3	3	3	5	5	5	4	5	5	5	3	5	5	5	5	5	5	5	5	5	5	5	5	5	5
162	1	2	20	4	4	2	6	2	2	3	3	3	3	3	3	3	3	3	1	1	3	3	3	4	4	4	4	4	4	4	4	4	4	4	4	4	4	4	4	4	4	4	4	4	4
163	1	2	24	4	5	2	5	4	2	5	5	5	5	5	5	5	4	4	2	2	3	4	3	5	5	5	5	5	5	5	4	3	5	5	3	5	5	5	3	3	2	4	4	4	3
164	1	1	18	4	5	3	7	7	1	5	5	5	5	5	5	5	5	5	2	2	1	5	1	1	5	5	1	5	5	5	3	1	3	5	3	3	3	4	2	3	3	5	5	5	5
165	2	2	19	4	5	3	4	10	2	3	3	3	3	3	3	3	3	3	1	1	3	3	3	3	3	3	3	4	4	3	4	3	4	4	3	4	3	3	4	3	3	4	3	3	4
166	1	2	19	4	5	3	5	2	2	5	5	5	5	5	3	3	3	5	1	1	4	4	4	5	5	5	5	5	5	5	5	5	5	5	5	5	5	5	5	5	5	5	5	5	5
167	1	2	20	4	5	3	5	3	2	5	5	5	5	5	5	5	5	5	2	2	1	5	2	5	5	5	2	2	2	2	2	2	3	4	2	3	5	3	3	3	3	5	5	5	5
168	1	2	17	4	4	3	4	4	1	5	5	5	5	5	5	5	5	5	1	1	5	5	5	5	5	5	5	5	5	5	5	5	5	5	5	5	5	5	5	5	5	5	5	5	5
169	1	2	20	4	3	3	4	3	2	5	5	5	5	5	5	5	5	5	1	2	2	5	4	5	5	5	5	5	5	5	5	5	5	5	5	5	5	5	5	5	5	5	5	5	5
170	2	1	20	4	5	3	3	6	1	1	1	1	1	1	1	1	1	1	1	1	2	5	3	5	5	5	5	5	5	5	5	5	5	5	5	5	5	5	5	5	5	5	5	5	5
171	1	1	22	4	4	3	3	3	2	4	4	4	4	4	4	4	4	4	1	1	2	4	3	4	4	4	4	4	4	4	4	4	4	4	4	4	4	4	4	4	4	4	4	4	4
172	1	2	18	4	5	3	4	2	2	5	5	5	5	5	5	5	5	5	1	1	3	3	4	5	5	5	5	5	5	5	5	5	5	5	5	5	5	5	5	5	5	5	5	5	5
173	1	2	19	4	3	3	2	4	2	5	5	5	5	3	4	3	4	4	1	2	2	3	2	3	4	4	3	4	4	4	3	2	3	3	3	3	3	3	3	3	3	4	3	3	3
174	1	1	19	4	4	3	4	6	2	1	1	1	1	5	5	5	5	5	1	2	2	3	2	5	5	5	5	5	5	5	5	5	5	5	5	5	5	5	5	5	5	5	5	5	5
175	2	2	19	4	5	3	4	7	2	5	5	5	5	5	3	1	2	3	2	2	1	1	3	1	1	3	3	5	5	4	3	5	4	3	5	5	4	3	5	5	5	3	4	4	3
176	1	1	26	4	5	2	5	5	2	5	3	4	5	5	4	3	4	3	2	2	1	3	3	4	4	4	3	3	3	3	3	3	3	3	3	3	5	3	3	3	3	3	3	3	3
177	1	2	19	4	4	3	6	2	2	5	5	5	5	5	3	4	2	5	2	2	1	5	4	4	5	4	3	4	4	4	4	2	4	3	3	2	3	3	1	2	1	4	4	4	3
178	1	2	18	4	5	3	5	7	2	5	5	5	5	3	3	2	1	4	1	2	2	3	4	5	5	5	3	5	5	3	5	3	3	4	4	2	3	3	3	3	3	3	3	2	1
179	1	1	18	3	4	3	5	2	2	5	5	5	5	5	3	2	3	5	2	2	2	3	4	5	4	3	4	3	3	3	3	3	3	3	3	3	3	3	3	3	3	3	3	3	3
180	1	2	16	3	5	3	6	3	2	5	5	5	5	5	5	5	5	5	1	1	3	3	3	5	5	5	5	5	5	5	5	5	5	5	5	5	5	5	5	5	5	5	5	5	5
181	1	2	50	2	4	3	4	3	2	5	5	5	5	4	4	4	4	4	1	1	2	4	4	4	4	2	3	3	3	3	1	1	3	3	3	3	3	3	4	5	4	5	5	3	3
182	1	2	20	4	1	2	4	11	1	2	2	1	5	3	1	5	3	1	2	2	5	2	1	4	5	3	2	3	5	4	1	1	5	4	1	4	2	3	2	2	1	4	1	5	5
183	2	2	27	2	4	2	3	4	2	3	4	4	3	4	3	3	3	3	1	2	1	3	2	4	4	2	3	3	4	4	3	3	4	4	3	3	3	3	3	3	3	3	3	3	3
184	2	1	24	4	5	2	3	3	2	1	1	1	1	1	1	1	1	1	1	1	4	1	4	1	1	1	1	1	1	1	3	3	3	3	3	3	3	3	3	3	3	3	3	3	3
185	1	2	25	4	4	2	5	9	2	5	5	5	5	5	4	3	3	5	2	2	3	4	4	5	5	5	4	5	5	5	4	3	4	3	3	3	3	3	3	3	3	5	5	3	3
186	2	2	24	4	4	2	4	4	2	5	5	5	5	4	3	3	3	4	2	2	2	4	2	5	5	5	5	5	5	5	4	3	3	3	3	4	5	4	4	4	4	4	4	4	1
187	2	2	25	4	3	2	3	4	2	5	5	5	5	5	4	3	3	3	2	2	1	3	2	4	4	4	4	5	5	3	4	3	3	3	3	4	3	3	3	4	3	3	3	3	3
188	1	2	18	4	5	2	4	6	1	5	5	5	5	4	4	4	4	4	1	2	3	3	3	4	4	4	4	4	4	4	4	4	4	3	4	4	5	4	5	4	5	5	5	4	2
189	1	1	26	5	3	2	3	6	2	5	5	5	5	5	5	5	3	3	1	2	2	4	3	4	4	3	4	3	4	3	3	3	4	4	4	3	4	3	3	3	3	4	3	4	4
190	1	2	27	3	4	3	3	1	2	5	5	5	5	5	5	5	5	5	1	1	3	5	4	5	5	5	5	5	5	5	5	5	5	5	5	5	5	5	5	5	5	5	5	5	5
191	1	2	25	2	4	3	4	1	2	5	5	4	5	5	5	3	4	4	1	2	1	5	3	5	5	3	5	3	3	3	3	1	2	2	2	3	3	5	3	3	4	3	3	3	3
192	1	1	30	4	5	2	2	8	2	5	5	5	4	4	3	3	3	3	2	2	2	5	2	5	5	3	3	3	4	3	3	3	3	3	3	4	4	4	3	4	4	4	4	4	3
193	1	1	32	4	3	3	4	5	2	2	2	2	3	3	3	3	3	3	2	1	3	3	2	2	2	3	2	1	2	3	1	2	2	3	3	1	1	2	2	2	2	2	2	2	2
194	1	1	30	4	4	2	5	9	2	4	4	4	4	4	2	3	2	4	2	2	1	4	1	3	4	5	2	4	4	2	3	3	4	4	3	3	3	2	2	4	4	2	2	2	4
195	1	1	52	2	4	2	4	5	2	5	5	5	5	5	4	5	5	5	2	2	3	5	5	5	5	3	3	3	5	5	5	5	5	5	5	4	5	3	4	4	5	5	5	5	5
196	1	1	37	3	4	2	4	5	2	4	4	4	4	4	4	4	4	4	2	2	1	3	3	4	4	4	1	4	4	3	4	3	3	3	3	3	3	3	3	3	3	3	3	3	3
197	1	2	30	4	4	2	6	9	1	4	4	4	4	4	3	3	3	4	2	2	1	4	1	4	4	4	2	3	4	3	3	3	3	4	2	4	3	3	4	4	3	4	4	3	3
198	1	2	52	1	2	2	4	3	2	5	5	4	5	4	4	4	4	4	2	2	3	4	4	4	4	4	4	4	5	5	4	3	1	4	5	4	4	4	4	2	4	4	5	5	5
199	1	2	55	2	5	2	4	5	2	5	5	5	5	5	4	4	4	4	1	1	1	5	3	5	5	3	4	4	5	5	4	3	5	3	3	3	3	4	5	5	3	3	3	2	4
200	1	1	42	3	4	2	4	5	1	2	2	3	3	3	3	3	3	2	2	2	1	3	2	3	3	3	3	3	4	2	2	2	2	2	2	3	3	3	3	3	3	3	3	3	3
201	1	2	44	2	4	2	3	3	2	5	5	5	5	5	5	5	5	5	1	1	3	5	2	5	5	5	5	5	5	5	5	5	5	5	5	5	5	5	5	2	5	5	5	5	5
202	1	2	28	4	5	2	4	5	1	5	5	5	5	5	5	5	5	5	2	2	1	5	3	5	5	5	5	5	5	5	5	5	5	5	5	5	5	5	5	5	5	5	5	5	5
203	1	1	35	4	5	2	5	6	1	5	5	5	5	5	5	5	5	5	2	2	1	5	2	5	5	5	5	5	5	5	5	5	5	5	5	5	5	3	3	3	3	5	5	5	5
204	1	2	27	4	3	3	2	9	2	5	5	5	5	5	5	5	5	5	1	2	3	5	3	5	5	5	5	5	5	5	5	5	5	5	5	5	5	5	5	5	5	5	5	5	5
205	1	2	45	1	4	1	1	2	2	5	5	5	5	5	5	5	5	5	1	1	4	5	5	5	5	5	5	5	5	5	1	1	5	1	1	5	5	5	5	5	5	5	5	5	5
206	1	2	33	3	5	3	4	5	2	5	5	5	5	5	4	4	3	4	1	2	2	5	5	5	5	3	4	5	5	4	4	3	4	4	4	4	5	5	5	4	4	4	4	4	3
207	1	2	35	4	4	2	4	7	2	5	5	5	5	5	3	3	3	5	1	2	2	5	3	4	5	3	3	5	5	5	3	3	3	3	3	3	3	3	3	3	3	5	5	5	5
208	1	1	40	3	4	2	5	4	2	5	5	5	5	4	3	3	3	4	1	1	2	3	2	4	4	3	3	3	5	5	4	3	3	3	3	3	3	4	4	4	4	3	3	3	1
209	1	1	32	4	5	2	3	8	1	5	5	5	5	5	3	3	3	3	1	2	3	3	3	5	5	3	3	5	5	5	3	3	5	5	5	2	5	5	5	5	5	5	5	5	1
210	1	2	33	4	3	2	3	4	2	5	5	5	5	5	5	5	5	5	1	1	4	5	5	5	5	5	5	5	5	5	5	4	5	5	5	5	5	5	5	5	5	5	5	5	5
211	1	2	34	4	5	3	4	4	2	5	4	3	5	5	3	3	3	3	2	2	3	3	3	2	5	1	4	3	4	3	4	3	4	3	3	4	5	3	3	3	3	4	4	3	3
212	1	2	38	2	5	2	6	8	1	5	5	5	5	5	5	5	5	5	1	1	4	5	4	5	5	5	5	5	5	5	5	5	5	5	5	5	5	5	5	5	5	5	5	5	5
213	1	2	45	2	4	2	5	11	1	4	4	5	5	5	4	3	4	5	2	2	2	5	3	4	4	3	4	3	3	4	4	3	4	3	4	4	3	5	5	5	5	5	5	5	5
214	1	2	46	2	4	3	2	4	2	5	5	5	5	5	5	5	5	5	1	1	3	4	2	5	5	4	1	5	5	5	5	5	1	5	5	3	5	5	5	5	5	5	5	5	5
215	1	2	39	2	5	3	4	11	2	1	1	1	1	1	1	1	1	1	1	1	3	1	3	5	5	5	5	5	5	5	5	5	5	5	5	3	3	3	3	3	3	4	4	4	4
216	1	2	29	3	4	2	8	6	2	5	5	5	5	5	5	3	3	4	1	2	2	5	3	5	5	2	2	5	5	5	4	2	2	2	2	3	3	4	4	4	4	5	5	4	3
217	1	2	42	4	4	2	4	7	1	5	5	5	5	5	3	3	3	4	2	2	2	4	3	5	5	2	3	4	5	4	5	5	5	5	5	2	5	3	3	3	5	5	5	5	5
218	1	1	35	2	5	3	7	5	2	5	5	5	5	5	5	5	5	5	2	2	2	5	3	5	5	5	5	5	5	5	5	5	5	5	5	5	5	5	5	5	5	5	5	5	5
219	1	2	33	2	5	1	4	2	2	3	5	5	5	5	5	5	5	5	1	1	5	5	5	5	5	5	5	5	5	5	5	5	5	5	5	5	5	5	5	5	5	5	5	5	5
220	1	2	35	2	4	2	4	8	2	4	4	4	4	4	4	4	4	4	1	1	4	4	4	4	4	4	4	4	4	4	4	4	4	4	4	4	4	4	4	4	4	4	4	4	4
221	1	1	45	4	5	2	3	6	2	1	1	1	1	1	2	3	2	2	1	2	2	1	2	1	1	2	3	1	1	1	2	2	1	1	1	2	1	1	2	1	1	1	1	1	2
222	1	1	39	3	5	2	6	5	2	1	1	1	1	4	4	4	4	4	1	1	3	3	5	5	4	3	1	1	2	4	4	3	4	5	5	5	2	5	5	5	5	3	5	5	1
223	1	2	38	2	5	2	4	1	2	1	1	1	1	1	1	1	1	1	1	1	3	3	3	3	3	3	3	3	3	3	3	3	3	3	3	3	3	3	3	3	3	3	3	3	3
224	1	2	46	2	5	2	4	3	2	4	4	4	4	4	4	4	4	4	1	1	5	5	5	4	4	4	4	4	4	4	4	4	4	4	4	4	4	4	4	4	4	4	4	4	4
225	1	2	45	1	5	2	4	3	2	4	4	4	4	4	4	4	4	4	1	1	5	5	5	4	4	4	4	4	4	4	4	4	4	4	4	4	4	4	4	4	4	4	4	4	4
226	1	2	46	3	5	2	5	1	1	5	5	5	5	5	5	5	5	5	1	1	5	5	5	5	5	5	5	5	5	5	5	5	5	5	5	5	5	5	5	5	5	5	5	5	5
227	1	2	38	1	5	2	5	3	2	4	4	4	4	4	4	4	4	4	1	1	5	5	5	4	4	4	4	4	4	4	4	4	4	4	4	4	4	4	4	4	4	4	4	4	4
228	1	1	35	3	5	1	5	4	2	4	4	5	5	3	3	3	3	4	1	2	3	5	3	3	4	2	3	4	4	4	3	3	4	3	3	5	5	5	5	5	5	4	4	3	3
229	1	2	35	1	3	3	4	4	2	5	5	5	5	3	3	3	3	5	1	2	2	4	2	5	5	3	5	3	3	3	3	3	3	3	3	3	3	3	3	3	3	3	3	3	3
230	1	2	35	2	5	2	4	3	2	4	4	4	4	4	4	4	4	4	1	1	5	5	5	4	4	4	4	4	4	4	4	4	4	4	4	4	4	4	4	4	4	4	4	4	4
231	1	2	31	3	5	2	6	6	2	5	5	5	5	5	5	5	5	5	1	1	5	5	5	5	5	2	1	2	2	4	2	1	5	3	2	4	2	4	4	4	4	5	5	5	3
232	1	2	45	2	3	2	5	7	2	3	4	4	3	3	5	5	3	4	1	1	3	3	4	3	4	3	3	3	3	2	3	3	3	4	3	3	4	3	4	4	5	3	3	3	4
233	1	2	44	4	5	3	5	4	1	5	5	5	5	5	5	5	5	5	1	1	3	3	4	5	5	5	5	5	5	5	5	4	5	5	5	5	5	5	5	5	5	5	5	5	5
234	1	2	30	2	4	3	5	6	1	5	5	5	5	5	5	5	5	5	1	1	3	3	3	5	5	5	5	5	5	5	3	3	3	3	3	4	4	4	4	4	4	4	4	4	4
235	1	2	33	4	4	2	4	9	2	5	5	5	5	5	3	3	3	5	1	2	2	5	2	5	5	3	3	3	3	5	3	3	3	3	3	3	5	3	3	3	3	4	4	4	3
236	1	1	33	4	4	2	4	8	1	4	4	4	4	4	4	4	4	4	2	2	2	3	3	3	3	4	4	4	4	4	4	4	4	4	4	4	4	4	3	3	4	3	3	3	4
237	1	2	50	2	4	2	3	3	2	4	4	4	4	3	3	3	3	3	2	2	3	4	3	2	3	3	4	2	2	2	4	4	4	2	3	3	3	3	5	1	3	4	4	3	3
238	1	1	49	3	4	2	3	6	2	4	4	5	4	5	5	4	4	5	1	1	2	3	3	4	4	4	4	3	3	3	3	3	3	4	3	2	3	3	3	3	3	4	4	4	4
239	2	2	28	2	5	1	5	2	2	5	5	5	5	5	5	5	5	5	2	2	5	5	5	5	5	5	5	5	5	5	5	5	5	5	5	5	5	5	5	5	5	5	5	5	5
240	2	2	35	2	5	3	5	2	2	5	5	5	5	5	5	5	5	5	2	2	5	5	5	5	5	5	5	5	5	5	5	5	5	5	5	5	5	5	5	5	5	5	5	5	5
241	1	2	36	2	5	1	6	6	1	5	5	5	5	4	4	4	4	4	2	2	3	3	3	3	3	3	3	3	3	3	3	3	3	3	3	3	3	3	3	3	3	3	3	3	3
242	2	2	36	4	4	3	3	9	2	4	5	5	5	4	4	4	4	4	1	2	3	4	2	4	4	1	1	1	3	3	1	1	4	4	4	3	4	3	3	3	4	4	4	3	4
243	2	2	32	1	5	3	6	11	2	5	5	5	5	5	5	5	5	5	1	2	4	5	5	5	5	5	4	3	3	4	5	3	4	3	3	5	5	5	5	5	5	5	5	5	5
244	1	2	44	2	4	2	4	1	2	4	4	3	2	4	3	2	3	3	1	2	2	3	2	3	4	3	2	4	4	2	2	2	2	3	2	2	3	3	3	3	3	2	4	3	3
245	1	1	33	4	5	2	4	7	1	5	5	5	5	5	5	5	5	5	1	1	4	5	5	5	5	2	2	2	2	2	2	3	3	3	3	3	5	4	3	3	3	4	4	4	4
246	1	2	40	2	4	3	4	4	2	4	5	5	5	3	4	4	4	4	1	1	3	5	3	5	4	2	2	5	5	4	3	2	2	2	2	4	5	4	5	4	2	5	3	5	2
247	1	2	33	3	3	2	3	7	2	5	5	5	5	3	3	3	3	3	2	2	1	5	3	3	4	2	2	4	4	3	3	2	3	3	4	3	3	3	3	3	3	3	3	3	3
248	1	1	44	3	5	2	5	3	2	5	5	5	5	5	5	5	5	5	1	2	1	5	3	5	5	5	5	5	5	5	5	5	5	5	5	5	5	5	5	5	5	5	5	5	5
249	1	1	50	2	5	2	4	8	2	5	5	5	5	5	5	5	5	5	1	1	4	5	5	5	5	3	1	5	5	5	5	1	5	5	5	3	5	5	5	5	5	5	5	5	5
250	1	2	28	3	4	2	3	5	2	5	5	5	5	5	5	5	5	5	1	1	4	4	4	5	5	3	3	4	4	3	1	1	3	1	3	3	3	2	2	2	2	5	5	5	3
251	1	2	36	1	4	3	6	3	2	5	5	5	5	5	4	4	4	5	1	2	1	5	3	5	5	5	5	5	5	5	5	4	4	4	4	4	4	4	3	3	4	4	5	4	4
252	1	1	32	4	5	2	4	6	1	5	5	5	5	5	5	5	5	5	2	2	2	5	5	5	5	3	1	4	4	4	4	3	4	3	3	3	3	3	3	4	3	3	3	3	3
253	1	2	30	4	3	2	3	8	2	5	5	5	5	5	5	5	5	5	2	2	2	5	2	5	5	5	5	5	5	5	3	3	3	3	3	3	3	3	3	3	3	5	5	5	5
254	1	1	36	2	5	3	3	1	2	5	5	5	5	5	5	5	5	5	1	1	1	4	2	5	5	5	5	5	5	5	5	5	5	5	5	3	5	3	2	3	3	5	5	5	5
255	1	2	43	2	5	2	5	5	2	4	4	4	4	5	5	5	5	5	1	1	4	5	3	5	5	5	5	5	5	5	5	4	4	2	3	2	3	3	3	3	3	4	4	4	4
256	2	2	40	4	2	3	1	4	2	4	4	1	1	3	1	2	2	3	1	2	1	5	2	3	3	2	3	1	1	3	3	2	4	3	4	1	1	3	3	3	3	4	4	4	3
257	1	2	32	4	5	2	3	9	2	5	4	5	5	3	3	3	3	4	1	1	3	3	3	3	3	2	2	3	3	3	3	3	3	3	3	3	3	3	3	3	3	3	3	3	3
258	1	1	40	4	5	2	4	8	2	5	5	5	5	5	5	5	5	5	1	1	5	5	5	5	5	5	5	5	5	5	5	5	5	5	5	5	5	5	5	5	5	5	5	5	5
259	1	1	45	2	4	2	3	4	2	5	5	5	5	5	5	5	5	5	1	1	4	5	4	5	5	3	5	5	5	5	5	3	5	5	4	4	5	5	4	3	4	5	5	4	4
260	1	1	47	4	4	2	3	5	1	5	5	5	5	5	5	5	5	5	1	1	3	4	4	5	5	5	5	5	5	5	5	5	5	5	5	5	5	5	5	5	5	5	5	5	5
261	1	2	43	3	5	3	3	3	1	5	5	5	5	5	5	5	3	3	1	1	4	5	4	5	5	5	5	5	5	5	5	5	5	5	5	5	5	5	5	5	5	5	5	5	5
262	1	2	34	2	4	2	6	5	2	5	5	5	5	4	4	3	5	4	1	1	3	3	3	4	4	4	4	4	4	4	4	4	4	4	4	4	4	4	4	4	4	4	4	4	3
263	1	2	33	2	3	2	4	4	2	5	5	5	5	4	4	4	4	4	1	2	1	3	2	3	3	3	3	3	3	3	3	3	3	3	3	3	3	3	3	3	3	4	4	4	4
264	1	1	30	2	3	3	4	4	2	5	5	5	5	5	5	3	3	2	1	2	2	4	3	5	5	5	5	5	5	5	4	2	3	2	3	3	3	4	4	3	3	3	3	4	2
265	1	2	36	2	5	3	6	7	2	4	4	4	4	4	4	4	4	4	1	1	4	4	5	4	4	1	2	5	5	5	5	5	5	5	5	4	5	5	5	5	5	5	5	5	5
266	1	2	38	3	4	2	4	3	2	5	5	5	5	5	4	5	5	5	1	1	4	4	4	5	5	5	4	5	5	5	3	3	4	4	4	4	4	4	4	3	4	5	5	5	5
267	1	2	35	2	5	2	4	7	1	5	5	5	5	5	5	5	5	5	1	1	3	3	3	4	4	4	5	5	5	5	5	5	5	5	5	5	5	5	5	5	5	5	5	5	5
268	1	1	34	2	5	3	6	8	2	5	5	5	5	5	5	5	5	5	1	1	5	5	5	5	5	5	1	5	5	5	5	5	5	5	5	5	5	5	5	5	5	5	5	5	5
269	1	1	58	4	5	3	5	6	1	5	5	5	5	5	5	5	5	5	1	1	5	5	5	5	5	5	5	5	5	5	5	5	5	5	5	5	5	5	5	5	5	5	5	5	5
270	1	2	43	2	5	2	4	3	2	5	5	5	5	5	5	5	5	5	1	1	5	5	5	5	5	5	1	1	1	1	5	5	5	5	5	5	5	5	5	5	5	5	5	5	5
271	1	2	28	3	4	2	5	5	2	5	5	5	5	3	3	3	4	3	1	1	3	4	4	5	5	5	4	5	5	5	3	3	3	3	3	3	4	5	5	5	5	4	4	4	4
272	1	2	31	3	5	2	4	4	2	4	5	4	5	4	4	3	4	3	1	2	3	4	3	4	4	4	4	4	4	4	3	3	3	3	3	3	3	3	3	3	4	3	4	3	3
273	1	2	40	1	4	3	5	4	2	5	5	5	5	5	5	5	4	5	2	2	3	5	3	5	5	3	2	3	5	3	3	2	3	5	3	5	5	3	3	3	4	5	5	4	2
274	1	2	33	2	3	2	5	2	2	1	1	1	1	1	1	1	1	1	1	2	1	3	1	1	1	1	1	1	1	1	1	1	1	1	1	1	1	1	1	1	1	1	1	1	1
275	1	2	50	2	3	2	1	4	2	5	5	5	5	5	5	5	5	5	1	1	4	5	4	5	5	3	2	5	5	5	5	3	3	5	5	4	4	4	3	3	5	5	5	4	3
276	1	2	37	2	4	2	4	5	2	3	3	4	4	4	4	4	4	3	1	1	2	3	3	3	3	3	3	3	3	3	3	3	3	3	3	3	3	3	3	3	3	3	3	3	3
277	1	1	50	4	4	3	4	5	1	5	5	5	5	5	3	3	3	3	1	1	4	4	3	4	5	3	1	3	3	4	3	3	4	4	4	3	3	3	3	3	3	3	3	3	3
278	1	2	30	4	3	2	3	5	2	4	4	4	4	3	3	3	3	3	1	1	3	3	3	3	3	3	3	3	3	3	2	2	2	2	2	3	3	3	3	3	3	3	3	3	3
279	1	1	32	2	5	3	4	8	2	5	5	5	5	5	5	5	5	5	1	1	5	5	5	5	5	5	5	5	5	5	5	5	5	5	5	5	5	5	5	5	5	5	5	5	5
280	1	1	25	4	4	2	4	5	2	3	3	5	5	4	3	3	3	3	2	2	1	3	2	3	3	3	2	3	3	3	3	2	2	3	2	2	3	3	3	2	3	3	3	2	3
281	1	2	37	1	3	1	6	1	2	3	3	3	3	3	3	3	3	3	2	2	3	3	3	3	3	3	3	3	3	3	3	3	3	3	3	3	3	3	3	3	3	3	3	3	3
282	1	2	35	4	5	2	4	7	2	5	5	5	5	5	4	4	4	5	1	2	3	4	3	5	5	3	4	5	5	4	3	3	4	3	3	3	5	3	3	3	3	5	5	5	5
283	1	2	53	2	5	3	5	2	2	5	5	5	5	5	5	5	5	5	1	1	5	5	5	5	5	5	5	5	5	5	5	5	5	5	5	5	5	5	5	5	5	5	5	5	5
284	1	1	39	2	5	2	8	6	2	5	5	5	5	5	5	5	5	5	1	1	5	5	5	5	5	5	3	5	5	5	5	5	5	5	5	5	5	5	5	5	5	5	5	5	5
285	1	2	50	2	3	2	5	6	2	3	3	3	3	3	4	4	4	4	1	2	3	3	3	3	3	4	3	3	3	3	3	4	3	4	2	3	2	3	5	5	5	3	3	3	3
286	1	2	40	2	5	2	7	3	1	5	5	5	5	4	3	4	5	5	1	2	2	4	2	5	5	4	4	5	4	3	3	3	4	5	4	5	5	5	4	5	5	4	5	4	4
287	1	1	35	2	5	2	4	7	2	5	5	5	5	5	3	3	3	3	1	2	2	5	3	5	5	3	2	3	5	3	4	2	3	3	3	3	3	3	5	5	3	4	4	4	4
288	1	2	45	4	4	1	2	1	1	5	4	5	5	5	5	5	5	5	1	2	5	5	5	4	4	2	5	5	4	4	5	3	4	5	4	3	4	4	4	4	3	3	5	5	3
289	1	2	34	4	4	3	4	4	2	4	4	4	5	4	3	2	2	4	1	2	2	1	3	3	4	1	5	4	5	5	5	3	5	5	3	5	5	5	5	3	5	5	5	4	4
290	1	1	21	5	4	2	4	8	1	5	5	5	5	5	5	5	5	5	1	1	3	4	3	1	1	4	4	5	5	4	3	3	3	3	3	3	3	3	3	3	3	3	3	3	3
291	1	2	50	2	3	2	5	7	2	3	3	3	3	3	3	3	3	3	1	2	3	3	3	3	3	4	4	4	4	3	3	4	4	5	3	3	3	5	5	5	5	3	3	3	3
292	1	2	29	2	5	2	6	4	2	5	5	5	5	5	5	5	5	5	1	1	3	5	4	5	5	5	5	5	5	5	5	5	5	5	5	5	5	5	5	5	5	5	5	5	5
293	1	1	41	2	4	2	5	3	2	4	4	4	4	3	3	3	3	3	2	2	2	4	2	4	4	4	4	4	4	4	4	4	4	4	4	4	4	4	4	4	4	4	4	4	4
294	1	1	35	2	5	2	4	3	2	5	5	5	5	5	5	5	5	5	1	1	5	5	5	5	5	5	5	5	5	5	5	5	5	5	5	5	5	5	5	5	5	5	5	5	5
295	1	1	27	2	4	2	6	4	2	5	5	5	5	5	4	4	5	5	1	1	3	4	3	5	5	4	4	4	4	4	4	2	4	3	3	4	3	4	3	3	3	4	4	3	3
296	1	2	55	3	4	2	3	7	1	5	5	5	5	5	5	5	5	5	1	2	2	5	3	5	5	5	4	4	2	5	5	4	5	5	5	4	5	5	5	5	5	5	5	5	5
297	1	2	46	2	5	2	3	3	2	5	5	5	5	5	5	5	5	5	1	1	4	4	4	4	4	4	4	4	4	4	4	4	4	4	4	4	4	4	4	4	4	4	4	4	4
298	2	1	34	4	3	2	2	5	2	5	5	5	5	4	3	3	3	3	2	2	2	3	3	4	3	2	3	3	4	4	3	3	3	3	3	3	3	3	3	3	3	3	3	3	3
299	1	2	27	3	4	3	4	6	2	4	4	4	4	4	4	4	4	4	1	1	2	3	2	4	4	4	4	4	4	4	4	4	4	4	3	4	4	4	4	4	4	4	4	4	4
300	1	2	35	2	4	2	3	4	2	5	5	5	5	5	5	5	5	5	1	1	4	4	4	5	5	5	5	5	5	5	5	5	5	5	5	5	5	5	5	5	5	5	5	5	5
301	1	2	29	2	4	3	7	1	2	5	5	5	5	5	5	5	5	5	1	1	2	5	3	5	5	5	5	5	5	5	5	5	5	5	5	5	5	5	5	5	5	5	5	5	5
302	1	2	32	3	5	3	3	3	2	5	5	5	5	4	5	5	5	5	1	2	2	3	3	5	5	2	2	2	2	5	3	2	3	3	2	4	4	4	4	4	4	4	4	3	3
303	2	1	23	5	5	3	6	9	1	1	1	5	1	4	3	5	3	4	2	2	1	3	2	5	1	5	4	2	5	5	3	5	3	2	1	5	1	3	3	1	1	2	5	4	2
304	1	2	32	4	5	2	4	4	1	4	4	5	5	5	5	5	5	5	1	1	2	3	3	5	5	4	3	5	5	5	3	3	3	3	3	3	4	4	3	3	3	3	3	3	3
305	1	1	44	4	5	3	4	6	1	5	5	5	5	5	5	5	5	5	1	1	4	5	5	5	5	5	5	5	5	5	5	5	5	5	5	5	5	5	5	5	5	5	5	5	5
306	1	1	44	2	4	2	5	6	2	5	5	5	5	3	3	3	2	2	1	2	2	4	3	5	5	5	2	4	4	5	3	2	2	2	2	4	4	3	4	3	4	3	3	3	3
307	1	2	20	4	5	3	5	5	1	1	3	3	3	4	3	3	3	3	1	1	3	3	3	4	4	4	4	3	3	4	3	4	3	3	3	2	3	3	3	3	3	4	4	4	4
308	1	2	15	3	5	3	4	9	2	4	4	2	3	3	2	2	2	2	2	2	2	3	2	4	3	2	2	5	4	4	2	2	3	2	2	4	4	3	3	4	4	5	5	5	3
309	1	2	23	4	4	2	5	7	2	4	5	5	5	5	5	5	5	5	2	2	3	3	3	5	5	4	5	5	4	5	2	2	2	3	1	4	4	3	2	4	4	4	4	4	3
310	1	1	43	3	4	2	6	6	2	3	3	3	3	3	3	3	3	3	1	1	2	3	2	3	4	3	4	5	5	5	2	2	2	4	2	4	4	4	3	4	5	5	5	5	3
311	1	1	25	4	4	2	4	8	2	4	4	4	4	2	3	2	2	2	1	2	3	1	3	5	5	5	3	3	3	4	3	3	3	3	3	2	3	3	3	3	3	4	3	4	3
312	1	2	43	2	3	1	4	4	2	4	4	4	3	2	4	3	4	3	2	2	2	2	2	3	3	4	2	5	5	5	4	2	2	3	2	4	4	4	2	4	4	4	4	4	3
313	2	1	46	4	5	2	3	8	1	5	5	5	5	5	5	5	5	5	1	2	3	4	4	5	5	4	5	5	5	5	5	3	4	3	4	5	5	3	3	3	3	5	5	5	5
314	2	2	30	5	4	2	3	7	1	5	5	5	5	5	5	5	5	5	1	2	3	4	4	5	5	3	5	5	5	5	5	3	4	3	4	5	5	3	3	3	3	5	5	5	5
315	2	1	34	2	4	2	3	4	2	5	5	5	5	5	5	5	5	5	2	2	3	3	2	5	5	5	4	5	5	4	4	3	4	3	3	4	4	3	4	4	3	5	5	5	5
316	1	2	18	4	2	3	4	3	2	5	5	5	5	5	3	2	2	5	2	2	3	4	3	5	5	5	3	5	5	5	5	3	5	3	4	5	5	4	5	5	4	5	5	5	5
317	1	2	49	2	4	1	5	4	2	4	5	5	5	5	5	5	5	5	2	2	3	3	4	5	5	4	5	4	4	3	3	1	3	4	3	5	4	3	2	3	4	4	5	4	4
318	2	1	19	4	3	2	3	3	2	4	3	4	4	3	3	2	2	4	1	1	3	4	3	3	4	3	2	2	2	3	3	3	4	3	3	4	4	4	4	5	5	4	4	4	4
319	1	1	19	4	3	4	4	2	2	4	4	3	3	3	2	4	3	4	2	2	2	2	3	4	4	3	2	5	5	5	2	2	3	3	3	4	4	4	2	4	4	4	5	5	4
320	2	2	26	4	5	2	3	7	2	4	4	3	4	2	2	2	2	2	1	2	3	3	2	5	5	5	5	5	5	5	2	3	2	4	2	4	4	4	3	4	4	5	5	5	3
321	2	1	15	2	5	3	4	4	1	5	5	5	5	3	2	2	2	4	1	2	4	5	5	5	5	5	5	5	5	5	4	2	3	5	4	3	3	2	2	3	2	5	5	4	1
322	1	2	19	4	4	3	4	8	2	4	4	4	4	4	2	2	2	3	2	2	1	2	2	4	4	4	4	4	4	4	4	1	3	3	3	3	3	2	2	2	2	3	4	3	3
323	1	1	19	4	4	3	5	6	2	5	4	4	4	5	1	2	2	4	2	2	1	2	2	4	5	4	5	4	3	4	4	1	3	3	3	3	4	1	2	1	3	3	5	4	4
324	1	2	20	4	4	3	4	11	2	5	5	5	5	5	2	3	2	3	2	2	1	2	2	5	5	5	5	4	4	5	5	2	3	3	3	3	3	2	1	2	2	3	5	3	3
325	1	2	22	4	4	3	4	6	2	4	5	4	4	5	2	2	2	3	2	2	1	2	2	4	3	3	4	4	5	3	3	2	4	5	3	3	3	2	1	1	2	3	5	2	3
326	2	2	20	3	3	2	3	3	2	4	4	3	4	3	2	2	2	4	2	2	2	4	5	5	5	2	4	4	4	4	5	2	2	2	2	4	3	3	4	5	4	2	4	4	4
327	1	1	20	4	5	3	3	11	1	4	5	4	4	5	1	2	1	2	1	2	1	3	1	4	4	3	3	4	5	4	4	1	3	3	3	3	3	1	1	2	2	3	4	2	2
328	1	2	40	3	3	2	5	6	2	4	5	5	5	5	2	3	3	1	2	2	1	4	1	4	4	3	4	5	5	4	4	1	2	3	3	3	3	2	2	3	3	3	4	3	3
329	1	2	20	4	5	3	5	10	2	4	5	4	4	4	4	2	3	4	2	2	1	2	2	4	5	4	4	4	3	3	3	4	3	2	2	4	3	2	2	2	5	3	4	3	3
330	2	1	48	3	4	2	3	7	2	4	4	4	4	3	2	2	2	3	2	2	1	3	3	4	3	4	3	4	5	4	4	1	3	3	3	3	3	2	3	2	3	3	4	2	2
331	1	1	26	4	5	2	3	5	1	5	5	5	5	4	4	5	4	4	1	1	4	5	4	5	5	3	3	5	5	5	3	3	4	5	4	5	5	5	5	4	5	5	5	5	5
332	1	1	40	4	4	2	4	4	2	4	4	4	4	2	2	2	2	2	1	2	3	4	4	3	4	4	2	4	4	3	2	3	4	4	3	3	3	4	2	3	5	4	4	3	1
333	1	2	37	4	5	2	6	9	2	5	5	5	5	4	3	3	4	5	1	1	4	5	5	5	4	3	2	3	3	3	4	1	2	2	2	5	5	5	2	4	4	5	5	4	4
334	1	2	25	4	4	2	6	5	2	5	5	5	4	5	3	3	3	5	1	1	2	3	3	5	5	1	1	4	3	2	4	3	3	3	3	3	5	4	3	3	3	5	5	5	4
335	1	1	28	4	4	2	5	3	2	4	4	4	4	4	4	4	4	4	1	1	3	4	4	4	4	3	3	4	4	4	4	3	4	3	3	4	4	4	4	4	4	4	4	4	4
336	1	2	30	3	5	2	5	10	1	5	5	4	3	3	3	3	4	4	1	1	3	4	4	5	4	3	3	2	3	4	4	3	2	3	3	5	5	4	2	3	3	3	4	4	3
337	2	1	49	4	5	2	4	10	2	4	5	4	4	3	3	4	4	5	1	1	4	4	3	4	4	3	5	4	3	5	3	3	4	4	5	4	5	3	3	3	5	5	5	4	3
338	1	1	37	3	4	2	4	4	2	5	5	5	5	5	5	5	5	5	1	1	5	5	5	5	5	5	3	5	5	3	3	1	1	1	5	5	5	5	1	5	5	5	5	5	5
339	1	2	34	2	5	2	6	5	1	5	5	5	5	5	3	3	3	5	1	1	5	5	5	5	4	3	3	3	2	4	4	2	2	2	3	5	5	5	2	4	4	5	5	4	4
340	1	2	42	3	5	2	3	4	1	5	5	5	5	5	5	5	4	5	1	1	4	5	4	5	5	4	5	1	1	5	5	2	3	1	5	5	5	5	5	5	1	5	5	3	5
341	1	1	29	4	4	2	4	4	2	5	5	3	4	4	3	4	5	5	1	1	4	4	4	4	3	3	5	3	3	4	4	3	4	3	4	4	4	4	4	4	3	4	4	3	3
342	1	1	25	4	4	2	4	3	2	5	5	5	5	3	3	3	4	5	1	1	2	3	3	5	5	2	2	3	3	1	1	3	2	3	1	4	4	3	4	3	3	5	5	3	3
343	1	2	26	4	4	2	4	4	2	5	5	4	4	5	5	5	5	5	1	1	2	4	4	5	5	5	5	5	5	4	5	4	4	4	4	5	5	4	4	4	4	5	4	4	5
344	1	2	38	4	5	2	4	6	2	5	5	5	4	4	5	5	5	4	1	1	3	4	3	5	5	4	4	4	5	3	5	4	3	4	4	5	4	5	5	5	5	5	5	5	4
345	1	2	35	4	5	2	5	7	2	5	5	5	4	5	5	5	5	5	1	1	4	5	5	5	5	3	5	3	4	5	5	3	4	3	5	3	5	5	4	4	3	5	5	5	4
346	2	2	48	4	4	2	5	10	2	5	5	5	5	5	5	5	5	5	1	1	4	5	5	5	5	4	5	3	3	5	4	2	2	2	5	3	5	5	5	5	3	5	5	5	4
347	1	2	44	1	4	1	5	3	2	5	4	4	5	4	3	2	2	4	1	2	2	4	2	3	4	3	3	5	5	5	2	2	3	3	3	3	4	4	2	4	3	4	4	3	3
348	1	1	51	2	3	1	5	4	2	4	4	5	5	3	3	2	3	4	1	1	3	3	3	5	5	5	5	5	5	5	4	5	5	4	3	4	2	3	5	5	4	3	4	3	4
349	1	2	48	3	3	2	5	4	2	2	4	4	2	2	1	1	1	1	2	2	1	2	2	2	3	4	2	2	1	2	2	1	2	2	3	2	2	3	2	4	4	2	2	1	2
350	1	2	42	1	2	1	6	3	2	5	5	5	5	5	1	5	5	5	1	2	4	5	4	5	5	5	5	5	5	5	5	5	5	5	5	5	5	5	5	5	5	4	5	5	4
351	1	2	40	3	4	1	3	6	2	5	5	5	5	5	5	5	5	5	1	2	3	4	4	5	5	5	3	5	5	5	3	5	4	4	3	4	4	4	3	3	3	3	4	3	3
352	1	2	45	2	2	2	4	3	2	2	3	4	2	2	2	2	3	2	2	2	1	3	2	4	4	5	4	2	3	2	3	2	2	4	1	3	2	4	4	3	2	1	3	2	2
353	1	1	50	1	3	1	6	3	2	3	4	5	5	1	2	3	2	5	1	2	2	4	3	4	4	5	5	5	4	3	2	5	4	4	3	4	4	4	3	5	4	4	4	3	4
354	1	1	53	2	3	1	6	2	2	4	5	3	1	5	3	1	3	4	1	1	3	3	3	3	4	3	5	1	3	1	3	3	4	5	5	3	4	5	5	2	4	5	4	5	4
355	1	2	39	2	4	2	3	4	2	4	4	5	4	2	2	3	4	4	1	1	3	4	3	4	5	3	4	4	4	4	3	3	4	4	3	4	5	4	3	4	3	4	4	4	4
356	1	2	54	1	3	1	4	2	2	4	5	5	5	2	2	2	2	3	1	2	1	1	2	4	4	5	5	4	4	2	2	2	3	2	3	4	3	4	3	3	2	3	3	2	3
357	1	2	56	1	2	1	6	3	2	4	4	5	4	5	5	5	5	5	1	1	3	2	4	5	5	5	5	5	5	5	1	1	5	5	2	1	5	5	5	5	5	5	2	5	5
358	1	1	46	4	4	3	7	4	1	5	5	5	5	5	5	5	5	5	1	2	2	3	3	5	5	3	2	5	5	5	5	2	5	5	5	5	5	5	4	4	5	5	5	5	5
359	1	1	39	4	5	3	5	4	1	4	4	4	4	3	2	2	2	4	2	2	2	3	3	4	4	2	4	4	4	3	2	2	4	3	3	2	3	3	3	3	3	4	4	2	2
360	1	1	53	3	4	1	5	3	1	4	4	2	4	3	2	2	2	3	2	2	2	3	2	4	4	4	4	4	4	4	5	5	4	4	4	2	3	3	2	2	2	3	4	2	2
361	1	1	53	3	4	1	8	3	1	4	4	5	5	3	3	2	2	2	2	2	1	3	2	5	5	5	5	5	5	5	5	4	4	4	4	1	4	4	2	2	3	3	4	2	2
362	1	2	50	3	4	1	5	3	1	4	4	2	4	3	2	2	2	4	2	2	2	4	2	4	4	3	2	4	4	4	5	5	4	4	4	2	3	3	2	2	2	4	4	3	2
363	1	1	49	3	5	1	4	3	1	4	5	5	5	5	5	3	2	4	2	2	1	5	3	4	4	4	4	4	5	1	4	5	5	4	5	4	4	5	5	2	5	5	5	5	5
364	1	1	50	1	3	1	3	4	2	4	4	5	5	5	2	5	2	4	2	2	2	5	3	4	4	4	4	4	4	4	5	2	5	5	5	5	5	5	5	5	5	4	4	4	4
365	1	2	56	1	4	1	4	4	2	5	5	5	5	4	2	3	2	5	2	2	2	5	3	4	4	3	3	5	5	4	5	2	5	5	5	5	4	5	4	5	5	4	4	4	4
366	1	2	52	4	3	1	6	1	1	5	5	5	5	5	5	5	5	5	2	2	2	5	2	5	5	5	5	5	5	5	5	5	5	4	4	5	5	5	5	5	5	5	5	5	5
367	1	1	58	3	4	1	10	1	1	4	4	4	4	4	4	4	4	4	1	1	3	3	3	4	4	4	4	4	4	4	4	4	4	4	4	4	4	4	4	4	4	4	4	4	4
368	1	1	39	2	3	3	2	3	1	4	4	4	4	4	4	4	4	4	1	1	3	3	3	3	3	3	3	3	3	3	3	3	3	4	3	3	4	3	3	4	3	3	4	3	4
369	1	1	40	4	5	2	5	5	1	5	5	5	5	5	5	5	5	5	1	1	3	3	3	5	5	5	5	5	5	5	5	5	5	5	5	5	5	5	5	5	5	5	5	5	5
370	1	2	35	4	4	3	4	3	1	5	5	5	5	3	3	3	3	3	2	2	2	3	4	5	5	4	3	4	4	4	4	3	3	3	5	4	4	4	4	5	4	4	4	4	4
371	1	1	46	4	4	2	4	3	1	5	5	5	5	5	5	5	5	5	1	2	3	4	4	5	5	5	5	5	5	5	4	4	5	4	4	4	4	5	5	5	4	5	5	5	4
372	1	1	21	4	4	3	6	3	1	5	5	5	5	5	3	3	3	4	1	1	3	5	3	5	5	3	5	5	5	5	5	5	5	5	5	5	5	5	5	5	5	5	5	5	5
373	1	2	80	2	3	3	3	4	1	5	4	4	3	4	2	2	2	2	2	2	3	3	3	4	4	4	4	4	4	5	4	4	3	4	2	5	4	5	5	5	5	4	4	2	3
374	1	1	62	2	3	1	3	4	2	4	4	3	3	2	2	1	2	3	2	2	3	3	3	2	4	4	4	4	4	2	3	3	3	3	3	4	4	4	4	5	5	4	4	4	3
375	1	1	65	3	4	2	2	3	1	4	4	4	3	3	3	3	3	3	1	1	3	3	3	3	4	5	2	3	3	2	3	3	3	3	3	4	4	4	4	4	4	3	3	3	3
376	1	1	56	2	4	1	3	4	1	4	4	4	4	3	2	2	2	2	1	1	3	4	3	4	4	5	5	4	4	3	4	2	4	4	3	4	4	4	4	4	4	4	4	2	3
377	2	1	36	3	4	2	3	6	2	4	4	4	4	4	3	3	3	4	1	1	3	3	3	4	4	5	2	4	4	2	3	2	4	4	3	4	3	4	4	4	4	4	4	2	4
378	1	1	53	2	3	1	3	4	1	4	4	2	4	2	2	2	2	3	1	1	3	3	3	4	4	5	3	4	4	2	4	3	4	4	4	4	3	4	4	4	4	3	4	2	2
379	2	1	42	4	4	2	3	10	1	4	4	4	4	5	4	4	4	4	1	1	3	4	4	4	4	5	2	4	5	2	3	3	4	4	4	3	4	4	4	4	4	4	4	3	3
380	2	2	44	4	4	2	3	5	1	4	4	4	4	4	4	2	2	4	1	1	4	4	4	4	4	5	2	4	4	5	3	2	3	3	3	4	3	4	5	5	5	4	4	3	3
381	1	1	42	4	4	2	3	5	2	2	2	4	2	3	3	3	2	3	1	1	3	4	4	4	4	5	3	4	4	2	4	4	4	4	4	4	3	4	3	3	4	2	3	2	4
382	1	1	62	2	3	3	2	2	2	3	3	3	3	2	2	2	2	3	1	2	3	3	3	3	4	5	4	4	4	2	3	3	3	3	3	4	3	4	4	4	5	3	3	3	3
383	1	2	67	2	3	3	1	2	2	3	3	3	4	2	2	2	2	2	1	1	3	3	3	3	4	5	2	4	4	2	2	2	3	3	2	3	3	4	4	4	4	3	3	3	2
384	1	2	47	2	4	1	5	5	2	4	5	4	4	3	2	1	2	4	1	1	2	4	2	3	4	3	3	5	5	4	2	1	3	3	3	2	3	2	3	4	5	4	4	3	2
385	1	2	42	4	5	3	5	4	2	5	5	5	5	5	4	3	3	5	1	1	3	5	4	5	5	2	5	5	5	5	4	3	3	3	3	4	5	5	4	5	5	5	4	4	4
386	1	2	27	2	5	3	4	3	2	5	3	3	4	3	2	2	2	3	1	2	1	3	3	3	3	2	3	3	3	3	3	3	3	3	3	3	3	2	3	2	3	3	3	3	3
387	1	1	23	4	4	3	4	1	2	5	5	5	5	5	3	2	3	5	1	1	3	4	4	4	5	3	1	3	3	3	3	1	1	3	3	3	3	3	3	3	3	4	4	4	3
388	1	2	24	4	3	3	4	5	1	5	5	5	5	5	2	2	2	5	1	1	2	4	2	5	5	5	5	5	5	5	3	2	4	4	3	4	4	3	3	3	4	5	5	5	5
389	1	1	21	4	4	2	4	5	1	4	4	4	4	3	2	1	2	2	1	1	2	4	2	3	3	2	3	3	3	3	4	2	3	4	4	4	4	4	4	4	4	4	4	4	1
390	1	2	42	2	5	3	4	4	2	5	5	5	5	5	3	3	2	5	1	1	3	5	5	5	5	1	5	5	5	5	3	2	5	5	3	5	4	3	3	3	5	4	4	4	3
391	1	2	42	2	3	3	6	4	2	4	5	3	3	3	2	2	5	5	1	2	1	5	1	1	3	1	2	4	5	5	5	2	4	5	5	5	4	5	5	3	4	4	5	2	2
392	1	2	50	2	4	2	4	3	2	4	5	5	5	4	1	2	1	5	1	2	2	4	5	5	5	1	5	5	5	5	3	3	4	3	3	3	2	5	5	5	2	4	4	2	4
393	1	2	49	1	4	1	4	4	2	4	4	4	4	4	3	2	4	4	1	1	3	3	3	4	4	2	3	4	4	3	3	2	4	3	3	4	4	4	3	3	4	4	4	4	4
394	1	1	32	2	3	2	4	4	2	4	4	4	3	3	2	2	3	4	1	2	2	4	2	4	4	3	3	4	4	4	3	2	4	3	4	2	3	3	3	2	3	4	4	3	3
395	1	2	60	1	3	1	5	2	2	5	5	5	4	4	3	2	2	4	1	2	2	5	2	4	5	1	3	4	4	4	4	3	4	4	4	4	4	4	4	3	3	4	4	3	4
396	1	1	52	4	3	2	4	6	1	5	5	5	5	4	4	3	4	5	1	2	3	4	3	5	4	3	3	4	5	4	4	4	4	5	5	3	4	3	3	3	4	4	4	4	5
397	2	2	20	4	4	3	3	5	1	4	4	4	4	3	3	2	2	4	1	2	4	4	4	4	4	2	2	3	3	3	3	2	2	3	3	3	3	4	3	3	2	3	4	2	1
398	2	2	21	4	4	3	4	6	1	5	5	5	5	5	5	5	4	4	1	1	5	5	5	4	4	3	2	3	3	2	1	1	2	3	2	3	3	3	3	2	2	3	3	2	1
399	1	2	19	4	5	3	4	5	2	5	5	5	5	5	5	5	4	5	1	1	4	5	4	5	5	3	2	5	5	5	5	2	2	2	2	5	5	5	5	5	5	5	5	5	5
400	1	1	52	3	5	3	3	4	1	5	5	5	4	4	5	5	5	5	1	1	5	5	5	3	3	2	2	1	1	5	1	1	5	1	5	5	5	5	5	5	5	5	5	5	5
401	1	1	50	3	5	3	2	4	1	4	4	3	4	4	2	4	3	5	1	1	4	5	5	5	5	2	5	4	4	5	1	2	5	4	5	5	4	5	5	5	5	4	4	3	2
402	1	2	55	1	4	2	2	7	2	5	5	5	5	4	4	2	3	5	1	1	4	4	4	5	4	3	4	5	5	4	4	2	4	4	4	5	4	4	4	4	5	4	5	4	3
403	1	2	52	3	4	2	3	8	1	4	4	3	4	4	4	2	3	5	1	1	4	5	4	4	4	2	3	4	4	5	1	2	5	5	4	5	4	5	5	5	5	5	5	3	4
404	1	2	44	2	4	2	3	7	2	5	5	4	5	4	2	2	2	5	1	2	2	3	2	2	4	2	3	4	4	4	2	2	3	3	3	4	4	3	3	4	5	4	4	4	3
405	1	2	45	2	4	2	3	6	1	5	5	5	5	4	2	2	2	5	1	2	2	4	2	2	4	3	3	3	3	4	2	2	4	4	4	4	4	3	3	3	5	4	5	4	3
406	1	1	47	2	3	2	3	4	2	5	5	5	5	4	3	3	3	5	1	1	4	4	3	5	5	4	2	4	4	4	5	4	4	5	5	4	4	4	4	4	3	5	5	5	4
407	1	1	50	2	3	2	4	5	2	5	5	5	5	5	3	3	3	5	1	1	4	4	3	5	5	4	2	5	5	5	5	3	5	5	5	4	4	4	4	4	3	5	5	5	5
408	1	2	20	4	5	3	3	4	1	5	5	5	5	4	3	3	3	4	1	2	3	4	4	4	4	4	3	3	3	4	4	2	5	5	4	4	4	4	4	3	3	4	4	2	2
409	1	2	22	4	4	3	4	5	2	4	4	4	4	4	3	2	3	4	1	2	3	4	4	4	4	4	3	3	3	4	2	2	4	3	3	3	4	4	4	4	4	4	4	2	2
410	1	1	17	2	5	3	4	5	1	5	5	5	5	5	4	3	3	3	1	2	2	4	2	4	5	2	2	3	4	3	3	2	4	4	4	5	4	3	2	3	4	4	3	3	4
411	1	1	18	3	5	3	3	5	2	5	5	4	5	4	2	2	2	3	1	2	2	4	2	4	4	5	5	3	3	4	2	1	3	3	3	5	4	4	2	4	4	4	5	3	4
412	1	2	47	2	3	2	4	3	2	3	4	4	5	4	4	3	3	4	2	2	1	4	2	4	4	2	2	4	4	4	3	2	4	3	3	4	4	4	4	3	3	3	4	2	2
413	1	1	32	2	4	2	4	4	2	5	5	4	4	2	2	2	1	2	2	2	2	2	3	4	4	3	3	4	4	3	3	3	3	3	3	3	4	4	4	5	4	4	4	3	4
414	1	2	50	1	3	1	5	6	2	3	3	3	2	1	1	1	1	2	2	2	1	2	2	2	2	2	4	1	1	1	1	2	2	2	1	4	4	3	3	3	3	1	1	1	1
415	1	1	25	4	4	2	5	5	2	4	3	4	3	2	2	2	2	2	2	2	1	3	2	3	4	2	3	3	3	2	2	2	2	2	2	4	4	4	4	4	3	3	3	2	2
416	1	2	83	1	3	1	2	1	2	3	3	3	3	1	1	1	2	2	2	2	3	3	3	3	3	3	3	3	3	3	2	2	2	2	2	2	3	3	4	4	4	1	1	1	1
417	1	1	17	3	5	3	3	2	2	4	5	5	3	3	3	3	3	5	1	1	2	4	4	5	5	3	2	3	4	3	3	2	3	3	3	3	4	4	3	5	3	5	5	4	3
418	1	1	42	2	4	2	6	6	1	4	4	4	4	3	3	3	3	4	2	2	2	4	2	4	4	2	4	4	5	5	2	3	4	4	4	5	5	5	5	5	5	3	4	2	2
419	1	2	33	2	4	2	4	3	2	4	4	4	4	2	2	2	2	4	2	2	1	1	2	3	3	2	3	2	2	3	3	3	2	2	2	4	4	4	4	4	3	2	3	2	2
420	1	1	49	2	3	2	4	3	2	4	4	4	4	2	1	1	2	3	2	2	2	2	2	4	4	1	2	4	4	3	2	2	2	2	2	3	3	3	3	4	4	2	3	2	2
421	1	2	62	2	3	1	2	1	2	3	3	3	3	1	1	1	1	2	2	2	1	3	3	4	4	2	3	3	3	2	2	2	2	3	2	4	4	4	4	5	4	2	2	2	2
422	2	2	23	4	4	2	7	6	2	4	4	4	4	3	1	1	1	4	1	2	3	5	4	5	5	3	4	5	5	5	5	2	5	5	5	4	4	3	3	3	3	4	5	4	4
423	1	2	24	3	5	2	6	6	2	5	5	5	5	5	5	4	4	5	1	1	4	4	4	5	3	3	2	2	2	1	1	1	1	1	3	3	3	3	3	5	4	4	4	4	2
424	1	1	55	2	4	2	7	5	2	5	5	5	5	4	2	2	2	4	2	2	2	4	2	5	5	3	2	5	5	5	5	3	5	5	5	3	5	4	3	3	5	4	5	4	5
425	1	1	38	2	5	2	4	4	2	5	5	5	5	5	5	3	3	4	1	1	3	4	2	5	5	3	2	5	5	5	5	3	5	5	5	3	5	4	3	3	5	4	5	4	3
426	1	1	38	2	5	2	6	4	2	5	5	5	5	5	5	3	3	4	1	1	3	4	2	5	5	3	2	5	5	5	5	3	5	5	5	3	5	4	3	3	5	4	5	4	2
427	1	1	50	3	2	2	4	11	1	5	5	5	5	5	5	3	3	4	1	1	3	4	2	5	5	3	2	4	4	4	5	3	4	4	4	3	5	4	3	3	5	4	5	4	5
428	1	1	27	2	5	2	6	8	2	5	5	5	5	3	3	3	3	5	1	1	4	5	4	5	5	2	1	2	2	5	3	2	2	2	3	2	5	4	3	4	3	5	5	3	2
429	1	1	42	3	5	2	4	5	1	5	5	5	5	3	2	2	1	5	2	2	1	1	2	5	5	1	4	5	5	5	2	2	5	5	5	5	5	4	4	4	5	5	5	4	5
430	1	1	42	1	4	2	5	4	2	4	4	4	4	3	3	3	3	3	1	2	1	3	1	4	4	4	4	4	4	4	2	2	4	5	4	4	4	4	4	5	5	4	4	2	3
431	1	1	46	2	5	3	4	4	2	5	4	4	3	2	2	2	2	4	2	2	2	4	2	4	4	2	3	4	4	5	4	4	4	4	4	4	4	5	4	5	5	4	4	2	2
432	1	1	45	2	3	2	6	6	2	5	5	5	5	4	4	4	5	4	1	1	3	5	5	5	5	5	5	5	5	5	5	5	5	5	5	5	5	5	5	5	5	5	5	5	5
433	1	1	52	4	4	2	3	6	2	5	4	5	5	5	5	5	4	5	1	1	1	4	4	5	5	5	2	5	5	5	2	5	3	3	3	5	5	5	3	3	3	4	3	3	3
434	1	1	30	4	4	2	1	3	2	5	5	5	5	5	3	5	4	5	1	1	2	3	3	5	5	3	5	5	5	5	4	4	4	4	4	5	4	4	4	4	4	4	4	4	4
435	1	2	55	2	5	2	4	2	2	1	1	1	1	5	5	5	5	5	1	1	2	3	3	4	4	4	4	4	4	4	4	4	4	4	4	4	4	4	4	4	4	4	4	4	4
436	2	2	45	2	4	3	2	3	2	5	5	5	5	5	5	5	5	5	2	2	2	2	3	5	5	5	5	5	5	5	5	5	5	5	5	5	5	5	5	5	5	5	5	5	5
437	2	2	23	4	5	3	4	11	2	5	5	5	5	5	4	3	3	5	1	1	3	5	4	5	5	5	2	5	4	4	5	3	4	4	4	5	5	5	5	5	5	5	5	4	3
438	1	2	55	2	3	2	8	3	2	5	5	5	5	5	5	5	5	5	1	1	4	4	4	4	4	4	4	4	4	4	3	3	3	3	3	5	5	5	5	5	5	5	5	5	5
439	1	1	38	2	5	2	7	3	2	4	4	4	4	4	4	3	3	3	2	2	2	3	3	3	4	4	3	3	4	3	3	3	3	3	3	3	3	3	3	3	3	3	3	3	3
440	1	1	57	4	4	2	4	8	2	5	5	5	5	5	5	5	5	5	1	1	5	5	5	5	5	1	1	5	5	5	1	1	2	3	4	2	5	3	1	4	5	5	5	5	5
441	1	2	40	2	5	1	5	2	2	5	5	5	5	5	5	5	5	5	1	1	2	5	4	5	5	3	1	4	4	5	5	3	4	2	4	2	4	4	4	4	4	5	5	5	5
442	1	2	38	2	5	2	5	3	2	5	4	5	3	4	5	5	3	4	1	1	5	4	5	4	3	3	5	4	4	4	4	3	4	3	3	2	4	5	5	5	5	4	5	5	5
443	1	2	40	2	4	2	4	5	1	5	5	5	5	5	5	4	4	4	2	2	3	3	3	4	4	3	3	4	4	4	2	3	4	4	3	5	5	5	5	5	5	4	4	4	3
444	1	1	48	4	5	2	3	3	1	5	5	5	5	5	3	4	4	5	1	1	4	4	5	5	5	5	5	5	5	5	5	5	5	5	5	4	4	3	3	5	5	5	5	5	5
445	1	1	54	4	2	3	3	4	2	5	5	5	5	5	4	4	4	5	1	1	4	5	4	3	3	3	2	4	4	4	2	2	3	3	3	3	4	4	4	4	4	4	4	4	3
446	1	2	15	2	4	3	5	9	2	3	4	4	4	5	2	3	1	4	1	2	3	4	3	4	4	5	4	3	3	4	4	3	2	3	2	3	3	2	3	2	2	4	4	3	2
447	1	2	35	3	4	2	5	9	2	5	5	5	5	5	5	5	5	5	2	2	2	4	3	4	5	5	5	3	4	4	3	2	3	3	3	4	3	3	3	3	3	4	4	4	4
448	1	2	58	2	3	2	6	2	2	5	5	5	5	4	4	4	4	4	2	2	2	4	2	3	3	3	3	4	4	4	4	3	4	3	3	4	4	4	3	3	4	4	4	4	4
449	1	2	43	2	5	3	5	5	2	5	5	5	5	5	5	5	5	5	1	1	3	5	5	1	4	1	1	1	4	3	3	3	3	4	5	5	5	5	4	4	4	4	5	5	5
450	1	1	30	3	3	1	4	6	2	4	4	4	4	4	2	2	2	3	1	2	2	4	3	3	5	4	5	4	4	4	3	3	3	3	3	4	3	5	5	5	5	4	4	4	3
451	1	2	14	2	5	3	5	1	2	5	5	5	5	5	5	5	5	5	1	1	4	5	3	5	5	3	5	5	5	5	5	5	5	3	3	3	3	3	3	3	3	3	3	3	3
452	1	1	18	3	4	3	4	4	2	5	4	3	3	3	2	2	2	3	2	2	2	4	2	4	4	2	2	4	4	5	3	3	2	2	2	2	2	2	2	2	2	4	4	3	2
453	2	2	23	3	5	3	5	4	1	4	4	4	4	3	1	1	1	4	1	2	4	4	4	4	4	4	4	4	4	3	3	2	4	3	3	3	3	3	3	3	3	4	4	4	4
454	1	1	18	3	5	3	4	4	2	4	4	4	4	4	3	3	2	4	2	2	3	4	3	4	4	4	2	4	4	3	3	3	3	3	3	3	3	3	2	2	2	4	4	4	3
455	2	1	65	1	2	1	6	3	2	3	2	2	2	2	1	1	1	2	2	2	2	3	2	2	3	4	4	4	4	2	2	2	4	4	5	2	2	1	1	1	2	2	2	2	1
456	1	2	19	4	3	3	4	4	1	4	4	4	4	3	3	3	2	3	2	2	2	4	2	3	3	2	2	3	3	2	2	2	2	2	2	3	4	3	2	2	2	4	4	3	2
457	1	2	20	4	4	3	3	5	2	4	4	4	4	3	3	3	3	3	1	2	3	4	3	4	4	3	3	3	3	3	2	2	4	4	4	3	3	3	2	3	2	2	4	3	2
458	1	1	40	2	3	1	4	3	2	4	4	4	3	2	2	2	1	3	2	2	2	4	3	4	4	3	2	2	2	2	2	2	3	3	3	4	4	4	4	4	3	4	4	2	2
459	1	1	18	3	5	3	5	5	2	5	4	5	4	4	3	3	3	4	1	2	3	4	3	4	4	4	3	5	5	3	4	2	4	4	3	3	3	2	3	1	2	3	3	3	2
460	1	2	34	3	5	2	4	6	2	4	4	4	4	4	2	2	2	4	1	2	2	4	2	4	4	3	2	4	4	3	3	2	4	4	3	4	4	3	2	2	4	5	4	4	3
461	1	2	38	2	4	2	4	4	2	5	5	5	5	5	3	2	3	3	1	2	2	5	2	5	5	2	2	4	4	4	3	3	4	3	3	3	3	3	4	5	3	4	4	4	2
462	1	1	18	3	4	3	4	4	2	4	4	4	4	4	3	3	3	4	2	2	2	4	2	4	4	4	3	4	3	3	3	2	4	4	3	3	2	2	2	2	2	4	4	4	4
463	1	2	50	1	3	1	5	4	2	4	3	3	3	2	2	2	2	3	1	2	2	3	2	3	3	3	2	3	4	3	2	2	2	2	2	3	2	2	3	2	3	3	3	3	2
464	1	1	35	2	4	2	5	4	2	4	4	4	3	3	2	2	2	2	1	2	2	4	3	4	4	2	2	4	4	1	2	2	2	2	2	4	3	3	3	2	2	4	4	4	4
465	1	2	51	2	3	1	5	4	2	5	5	5	5	3	2	2	2	3	2	2	2	4	2	4	4	4	3	4	4	4	3	3	4	4	3	4	4	4	4	4	4	4	4	4	2
466	1	1	77	2	3	3	5	3	2	4	4	3	3	2	2	2	2	2	2	2	2	3	2	2	3	2	2	4	4	3	2	2	2	2	2	3	3	2	2	2	2	3	3	3	2
467	1	1	54	2	4	1	2	3	2	5	5	5	5	5	3	5	3	3	2	2	2	4	3	5	5	3	5	5	3	5	5	5	5	5	5	2	5	4	5	5	5	5	5	4	2
468	1	1	40	2	4	2	4	8	2	4	4	2	4	3	1	2	1	4	2	2	1	3	3	3	4	1	2	3	3	3	3	3	4	3	1	3	5	4	4	4	4	2	3	2	3
469	1	2	40	2	3	3	3	5	2	5	5	5	5	5	5	3	4	5	2	2	1	5	2	5	5	4	3	5	5	5	3	3	3	4	4	5	5	5	5	5	5	4	4	4	4
470	1	2	50	3	4	2	4	5	1	5	5	5	5	5	5	4	4	4	2	2	4	5	4	5	5	1	1	3	3	3	3	3	5	5	5	3	3	3	3	3	3	5	5	5	3
471	1	2	45	1	3	1	4	3	2	5	5	3	3	4	2	2	2	3	2	2	3	3	3	5	5	5	5	4	4	4	4	3	4	4	4	4	4	5	5	5	5	4	4	4	3
472	1	2	24	4	4	2	4	5	2	5	5	5	5	5	4	4	4	4	2	2	3	3	3	3	3	3	2	5	5	5	2	2	4	3	2	4	4	4	4	4	4	4	4	4	4
473	2	1	21	4	4	3	3	5	2	5	5	5	5	3	3	3	3	5	2	2	1	5	1	5	5	3	3	5	5	5	3	1	3	1	1	3	3	3	3	3	3	5	5	3	5
474	1	1	40	2	4	1	4	8	1	5	5	5	5	5	3	3	5	5	2	2	1	5	2	5	5	1	1	3	3	3	3	3	3	5	5	3	5	4	5	5	5	5	5	5	5
475	1	1	46	2	4	1	4	5	2	5	5	5	5	5	5	5	5	4	2	2	1	4	1	4	4	4	2	3	4	5	3	3	4	3	3	4	4	4	4	4	4	2	4	4	4
476	2	2	21	4	4	3	4	6	2	4	4	3	5	4	3	2	2	3	2	2	2	3	2	2	5	3	5	3	3	3	2	2	4	4	3	2	3	3	1	2	2	4	4	3	4
477	2	1	24	5	5	3	4	6	2	5	5	5	5	5	3	1	3	3	2	2	1	5	3	4	5	3	1	4	4	4	4	3	3	4	4	4	4	1	1	1	3	2	5	4	3
478	2	1	20	4	5	3	4	11	1	5	5	5	3	3	3	4	3	4	2	2	2	4	4	4	4	3	4	3	3	3	3	2	2	2	2	4	4	5	3	5	4	4	4	2	3
479	1	1	52	2	3	2	4	4	2	5	5	3	5	4	4	2	4	5	2	2	1	5	2	5	5	3	3	3	3	3	3	3	4	4	4	3	3	3	3	3	3	3	4	3	3
480	1	1	69	1	3	1	2	1	2	5	5	3	4	4	1	1	1	5	2	2	1	4	3	4	5	1	2	3	2	4	4	3	3	4	3	2	5	5	5	5	5	5	5	4	4
481	1	2	44	2	4	1	4	8	1	5	5	5	5	5	5	3	5	5	2	2	3	5	3	5	5	2	4	2	3	5	2	3	2	2	2	3	3	5	5	4	4	4	5	4	3
482	1	2	44	2	3	2	5	4	1	5	5	5	5	3	2	2	3	4	2	2	1	3	1	4	4	5	2	3	4	4	2	3	3	3	1	3	4	3	4	4	4	2	3	2	2
483	1	1	63	3	3	1	4	3	2	4	4	4	4	2	2	2	3	4	2	2	2	3	2	4	4	3	2	3	3	3	2	2	3	3	1	3	3	3	3	3	3	2	4	3	2
484	1	1	60	1	3	1	5	4	2	4	4	4	4	3	1	1	3	4	2	2	1	3	1	3	3	2	2	3	3	3	2	2	3	3	1	4	4	3	3	3	3	3	4	2	3
485	1	2	49	2	3	2	5	4	2	5	5	4	4	3	2	2	2	4	2	2	1	4	1	4	4	2	2	4	4	4	3	2	2	3	1	3	3	3	2	3	3	3	3	2	3
486	1	2	67	1	2	1	4	3	2	4	4	3	4	2	2	2	2	4	2	2	2	3	2	4	4	2	2	4	4	4	2	2	2	2	2	3	3	3	2	2	2	3	4	2	2
487	1	1	53	2	3	1	5	4	1	5	5	5	5	4	3	3	3	5	2	2	2	4	2	5	5	1	1	4	4	4	2	4	3	3	2	4	4	4	4	4	4	3	4	2	4
488	1	1	37	3	4	2	4	5	2	4	4	4	4	3	3	3	3	4	2	2	2	4	2	4	4	1	2	4	4	4	2	3	3	3	2	4	4	3	2	3	2	4	4	4	4
489	1	2	42	2	4	1	5	5	2	4	4	4	4	1	1	1	2	4	2	2	1	4	1	4	4	1	1	4	4	4	3	3	2	3	1	3	3	3	2	3	3	4	4	4	3
490	1	2	55	1	3	1	4	4	2	4	4	4	4	3	3	1	2	4	2	2	2	5	2	4	4	3	2	4	5	4	2	2	2	2	2	3	3	3	3	2	3	3	4	3	3
491	1	2	44	2	3	2	5	6	2	4	4	4	4	4	3	3	3	5	2	2	2	5	2	5	5	2	2	4	4	4	2	3	4	4	3	4	4	4	3	3	4	4	4	4	4
492	1	1	52	2	3	1	6	6	2	4	4	4	4	4	3	3	3	5	2	2	2	4	2	4	4	1	1	4	4	4	4	3	4	4	3	4	4	4	4	4	4	4	4	3	4
493	1	2	38	2	3	1	5	4	1	4	4	4	4	4	3	2	3	4	2	2	2	4	2	4	4	2	1	4	4	4	3	3	3	2	2	3	3	3	3	2	3	4	4	3	4
494	1	1	43	2	3	2	4	5	2	4	4	4	4	4	4	4	4	4	2	2	2	4	2	4	4	1	1	4	4	4	2	2	2	2	2	3	3	3	3	2	3	4	4	4	4
495	1	1	35	4	4	2	5	6	2	5	5	5	4	4	4	3	4	4	2	2	2	5	2	4	4	1	1	4	4	4	3	3	4	4	3	3	3	3	2	2	3	4	4	4	4
496	1	2	59	1	3	1	6	5	2	4	4	4	4	4	2	2	3	4	2	2	2	4	2	4	4	4	3	4	4	4	3	3	2	2	2	4	4	4	4	4	4	3	3	2	2
497	1	2	28	3	5	2	3	4	2	5	5	5	5	5	4	4	4	4	2	2	2	4	3	5	5	4	3	3	3	3	3	3	3	3	3	4	4	4	4	3	4	4	4	4	4
498	1	2	20	4	4	3	4	7	2	5	5	5	5	3	3	3	3	3	1	2	3	3	3	5	5	5	3	5	5	5	3	4	4	4	3	4	4	4	4	4	4	4	4	4	4
499	1	1	30	3	5	2	3	7	1	4	4	5	4	4	4	4	5	5	1	2	3	4	3	5	5	1	1	2	2	2	4	4	4	5	4	4	4	3	3	4	4	4	4	3	3
500	1	2	45	3	4	2	4	8	2	5	5	5	5	4	4	4	4	5	1	2	3	5	4	5	5	3	1	2	2	2	4	3	4	4	3	2	4	3	4	3	3	4	4	3	2
501	1	1	13	2	5	3	4	9	2	4	4	4	4	4	4	4	3	3	1	1	3	3	3	4	4	1	1	3	2	3	3	3	3	3	3	3	3	3	3	3	3	3	3	3	3
502	1	1	19	4	5	2	4	11	2	4	4	4	4	4	4	4	3	3	1	1	3	3	3	3	3	2	2	3	3	3	3	4	3	3	3	3	3	3	3	2	2	3	3	3	1
503	1	2	43	2	5	1	5	6	2	4	5	5	5	4	3	3	3	3	2	2	2	3	2	4	4	3	2	4	4	2	3	3	3	4	3	4	3	3	4	4	4	3	3	3	2
504	1	2	58	1	3	1	5	4	2	3	4	4	3	3	3	3	3	2	1	1	3	3	3	2	2	2	1	3	3	1	4	3	3	4	3	4	4	4	5	4	5	4	4	3	2
505	2	1	53	2	4	2	4	4	2	4	4	4	4	4	3	3	3	3	1	2	3	3	2	4	4	3	2	4	4	3	4	2	2	3	3	4	4	3	3	3	4	3	4	3	1
506	1	1	35	4	5	2	4	7	1	5	5	5	5	5	5	4	5	4	2	2	3	2	5	5	5	3	1	4	4	3	4	5	4	5	3	5	4	4	4	3	4	4	4	4	3
507	1	2	46	2	4	2	5	3	2	4	5	4	4	5	5	5	5	5	1	1	2	3	3	5	5	1	5	5	5	5	5	5	5	5	5	5	5	5	5	5	5	4	4	4	5
508	1	1	44	2	4	2	5	4	2	5	5	5	5	5	5	5	5	5	1	1	3	4	4	5	5	2	2	5	5	5	5	3	5	5	5	5	5	5	5	5	5	5	5	5	5
509	2	2	45	2	4	2	5	3	2	5	5	5	5	5	5	5	5	5	1	1	3	5	4	5	5	2	2	5	5	5	4	2	5	4	5	3	5	5	5	5	5	5	5	5	5
510	1	1	46	2	5	2	5	3	2	5	5	5	4	3	3	5	5	5	1	1	2	4	2	4	3	2	1	2	2	3	5	3	5	5	5	5	5	3	4	2	3	5	5	5	2
511	1	1	52	2	5	2	5	8	1	5	5	5	5	5	5	4	4	5	1	1	4	4	4	5	5	3	3	5	5	5	4	5	4	4	5	4	5	5	5	4	5	4	4	4	4
512	1	2	32	3	5	1	5	9	2	5	5	5	5	5	5	5	5	5	1	2	4	4	4	5	5	5	5	5	5	5	4	3	4	3	3	5	5	5	5	5	5	5	5	5	5
513	1	2	41	2	3	2	3	8	2	5	5	5	5	5	5	5	5	5	1	2	3	5	3	5	5	2	5	5	5	5	5	3	5	3	4	4	5	4	4	5	4	5	5	3	5
514	1	1	25	4	5	2	5	11	1	5	5	5	5	5	5	5	5	5	1	2	2	5	3	5	5	5	5	5	5	5	5	5	5	5	5	5	5	5	5	5	5	5	5	5	5
515	2	1	22	4	5	3	4	5	2	5	5	5	5	5	5	5	5	5	1	1	4	4	4	5	5	5	5	5	5	5	4	3	4	3	3	4	4	4	4	4	4	4	4	4	4
516	1	1	47	3	4	2	3	7	2	4	4	5	4	5	4	5	4	3	1	2	2	3	3	4	3	3	3	4	3	3	3	3	4	4	5	4	4	4	4	5	5	4	4	4	3
517	1	1	21	4	5	3	5	5	2	5	5	5	5	5	5	5	5	5	1	1	1	5	4	5	5	5	5	5	5	5	5	2	3	3	3	5	5	5	5	5	5	5	5	5	5
518	1	1	50	3	4	2	4	7	2	5	5	5	5	5	5	5	5	5	1	2	2	5	3	5	5	5	5	5	5	5	5	5	5	5	5	5	5	5	5	5	5	5	5	5	5
519	1	2	23	4	5	3	7	6	2	5	5	5	5	5	5	5	5	5	1	1	2	5	2	5	5	5	5	5	5	5	5	5	5	5	5	5	5	5	5	5	5	5	5	5	5
520	1	2	34	2	4	2	6	1	2	5	5	5	5	5	5	5	5	5	1	1	3	4	5	5	5	5	5	5	5	5	5	3	5	5	5	5	5	5	4	5	5	5	5	5	5
521	2	2	25	4	5	2	7	6	1	5	5	5	5	5	5	5	5	5	1	1	2	4	3	5	5	5	5	5	5	5	5	5	5	5	5	5	5	5	5	5	5	5	5	5	5
522	1	2	46	2	5	2	4	3	2	4	5	3	3	4	2	2	3	3	2	2	1	4	3	4	4	3	2	4	5	4	4	3	5	4	4	3	3	4	4	4	4	4	5	5	5
523	1	2	49	1	2	2	4	4	1	4	5	4	3	5	4	3	4	5	2	2	1	3	2	4	3	2	5	3	4	3	2	3	4	4	5	2	3	2	2	3	3	3	4	2	5
524	1	1	78	2	3	3	2	1	2	4	4	3	4	2	2	2	2	2	2	2	1	2	1	2	2	3	2	3	3	2	3	3	4	4	4	4	4	3	4	4	3	4	4	4	2
525	1	2	76	1	5	1	2	1	2	4	3	3	2	2	1	1	1	2	2	2	1	3	1	3	3	4	2	4	4	2	3	3	5	5	4	4	5	3	4	5	3	4	5	4	2
526	1	1	38	3	4	2	5	3	1	4	4	5	5	5	3	3	3	3	1	2	2	2	3	2	4	2	3	4	4	2	3	2	3	3	3	3	3	3	2	2	3	3	3	2	2
527	1	2	38	4	4	3	6	2	1	5	5	5	5	3	3	1	1	3	2	2	1	2	1	4	4	4	3	5	5	3	4	2	3	3	3	3	2	5	4	3	3	2	4	3	3
528	1	2	26	2	5	3	7	2	2	5	5	5	5	3	3	1	1	2	2	2	1	2	1	4	4	4	3	1	1	3	3	2	3	2	3	3	2	3	3	3	1	2	2	2	2
529	1	1	42	2	5	2	4	5	2	4	5	5	4	3	3	3	2	1	2	2	2	3	3	3	4	5	5	3	5	2	3	2	2	3	4	3	4	2	1	3	4	2	3	1	1
530	1	2	42	1	5	3	5	2	2	5	5	4	3	5	5	4	5	4	2	2	2	4	4	5	5	2	5	3	5	5	5	5	5	5	5	5	5	5	5	5	5	5	5	5	5
